# Supplementary material for: Noradrenergic arousal after encoding reverses the course of systems consolidation in humans
Source: Nat Commun. 2021 Oct 18;12:6054. doi: 10.1038/s41467-021-26250-7 (PMC8523710; doi:10.1038/s41467-021-26250-7)
Supplement: Supplementary file 4 — Source data [file 41467_2021_26250_MOESM4_ESM.xlsx]

## Sheet: Figure 1b
Figure 1b: Effective manipulation of noradrenergic arousal after encoding
	left panel											right panel											plot were created with ggplot in R version 4.0.2 (see https://github.com/valentinakrenz/NorSysCons/code/analysis.R)
	Name	drug	delay	T1_systolicBloodpressure	T2_systolicBloodpressure	T3_systolicBloodpressure	T4_systolicBloodpressure	T5_systolicBloodpressure	T6_systolicBloodpressure	T7_systolicBloodpressure		Name	drug	delay	T1_diastolicBloodpressure	T2_diastolicBloodpressure	T3_diastolicBloodpressure	T4_diastolicBloodpressure	T5_diastolicBloodpressure	T6_diastolicBloodpressure	T7_diastolicBloodpressure
	p001	PLAC	1d	117.5	112	120	113	115	108.5	117		p001	PLAC	1d	87	83	87.5	85.5	80.5	79	83.5
	p002	PLAC	1d	112	113.5	105	103.5	106.5	99.5	98.5		p002	PLAC	1d	76.5	84	72	76	70	70.5	74
	p003	PLAC	28d	133	120.5	131	120	112	123	121		p003	PLAC	28d	99.5	95	99	93	90	89	89
	p004	PLAC	28d	123.5	111.5	113	121.5	108.5	111	121.5		p004	PLAC	28d	77.5	85	75.5	69.5	70.5	89.5	96.5
	p005	YOH	1d	109.5	115.5	133	136.5	129	127.5	124		p005	YOH	1d	74	86.5	110.5	95	94	90	93.5
	p006	YOH	1d	121.5	131	124.5	133.5	137.5	140	140		p006	YOH	1d	92	94	95	100	99	96.5	98.5
	p007	YOH	28d	108	108	119	116.5	119	122.5	130.5		p007	YOH	28d	74	78	85.5	83	82.5	85.5	87
	p008	YOH	28d	100.5	98.5	110.5	104.5	101.5	94.5	102		p008	YOH	28d	66.5	70	74.5	75	76	74	72
	p009	PLAC	1d	116.5	117.5	110	106.5	113	105.5	112.5		p009	PLAC	1d	87	88	89.5	85	89.5	87.5	86
	p010	PLAC	1d	116.5	124.5	114.5	127.5	126	102	122		p010	PLAC	1d	68.5	71.5	76.5	78	78	72	84
	p011	PLAC	28d	98	98	99	95.5	95.5	94	95.5		p011	PLAC	28d	68	68.5	70.5	71	66	68.5	65.5
	p012	PLAC	28d	131	121	116.5	114	103	109	108.5		p012	PLAC	28d	87	87	93.5	84.5	78	80	91
	p013	YOH	1d	121	135	137.5	153	150.5	147	141		p013	YOH	1d	89.5	94	104	107.5	101.5	99	102.5
	p014	YOH	1d	124.5	123	131.5	127	127	131	124		p014	YOH	1d	78	81	84	88	83	84.5	85.5
	p015	YOH	28d	117	117	116	116.5	111	115.5	115.5		p015	YOH	28d	82	80.5	83.5	83	82.5	81	82
	p016	YOH	28d	116.5	114	112.5	110.5	123.5	116.5	117.5		p016	YOH	28d	74.5	79.5	72	72.5	78.5	79	78
	p017	PLAC	1d	119	116	114.5	122	113	132.5	115		p017	PLAC	1d	71.5	80	79.5	80.5	81.5	78	75
	p018	PLAC	1d	121	122	112.5	119	110	117.5	117		p018	PLAC	1d	81.5	80.5	86	84.5	80	85	86.5
	p019	PLAC	28d	119.5	118	118	121	112	115.5	112.5		p019	PLAC	28d	81	81	82	83	80.5	80.5	80.5
	p020	PLAC	28d	107.5	112	113	103	102.5	107	97		p020	PLAC	28d	77.5	77	83	76	72.5	76	71.5
	p021	YOH	1d	113	121	118	124.5	132.5	136	131.5		p021	YOH	1d	97	96	96	98.5	91	95.5	102.5
	p022	YOH	1d	123.5	115.5	114.5	119	117.5	129	118.5		p022	YOH	1d	88.5	84	91	91	87	91.5	86.5
	p023	YOH	28d	116.5	122	111	117	118	118.5	121		p023	YOH	28d	74	80	78	77.5	82.5	81.5	86
	p024	YOH	28d	119	129	125.5	125.5	121.5	124	118.5		p024	YOH	28d	75.5	72.5	87	86	79	78	77
	p025	PLAC	1d	121.5	123	123	119	115.5	109.5	115.5		p025	PLAC	1d	86.5	92	89	87	85	81.5	84.5
	p026	PLAC	1d	118.5	124	116	120.5	116	114	118.5		p026	PLAC	1d	79.5	77.5	74.5	76	75	72	76.5
	p027	PLAC	28d	127.5	135.5	126.5	116	110.5	103.5	113.5		p027	PLAC	28d	82.5	85.5	75.5	78.5	75	69.5	78
	p028	PLAC	28d	127	126	123.5	118.5	117	103.5	111		p028	PLAC	28d	84.5	86	82.5	83.5	78.5	77.5	77
	p029	YOH	1d	102	115.5	103.5	102.5	106	102	116		p029	YOH	1d	75	81.5	71.5	78.5	79.5	81	78.5
	p030	YOH	1d	116	109.5	111	117.5	127	127.5	126.5		p030	YOH	1d	71.5	75.5	73	75.5	82	83	85
	p031	YOH	28d	131	122	136	126.5	132.5	124	133.5		p031	YOH	28d	89	84.5	89	79	88	85	94
	p032	YOH	28d	112.5	113.5	113.5	111	115.5	115	106.5		p032	YOH	28d	79.5	76.5	77.5	73.5	69.5	75	78.5
	p033	PLAC	1d	136	128	127	117	114.5	129.5	121		p033	PLAC	1d	88	85	88	82	81	82	78
	p034	PLAC	1d	97.5	112.5	106	101.5	111	107.5	110		p034	PLAC	1d	75.5	79	79.5	69	81	77	77.5
	p035	PLAC	28d	124	126.5	123	117.5	118.5	118	125		p035	PLAC	28d	95.5	93.5	94	86.5	92.5	94.5	95.5
	p036	PLAC	28d	107.5	112.5	112	110.5	106	112.5	109.5		p036	PLAC	28d	87.5	85	88.5	89	86	88.5	81.5
	p037	YOH	1d	108.5	122	133	119.5	112.5	113	122.5		p037	YOH	1d	88.5	91	113.5	91.5	88	90	92.5
	p038	YOH	1d	121	116	119	108	125	119.5	113		p038	YOH	1d	83.5	76	79.5	78.5	78.5	81	69
	p039	YOH	28d	86	98.5	92.5	93	104.5	93.5	98.5		p039	YOH	28d	68.5	72	72	75.5	80.5	77	74.5
	p040	YOH	28d	107	120	106	108	106	103.5	115		p040	YOH	28d	79.5	81.5	82.5	81.5	80	77	84
	p041	PLAC	1d	106	116.5	100.5	109.5	112.5	103	114.5		p041	PLAC	1d	75	76	71	72.5	71.5	74	78.5
	p042	PLAC	1d	129		120	117	117	110.5	111.5		p042	PLAC	1d	85.5		89	87	80	82	80
	p043	PLAC	28d	105	111	104.5	104	105	97	101		p043	PLAC	28d	73.5	77.5	75.5	75.5	77.5	71	75
	p044	PLAC	28d	106.5	111	98.5	105.5	106.5	104.5	102		p044	PLAC	28d	82	82	74	83	77.5	75.5	73.5
	p045	YOH	1d	105	109.5	102.5	116	106.5	108	105.5		p045	YOH	1d	84.5	89.5	82.5	82	83	82	84
	p046	YOH	1d	99	101	111	121	133	104	113		p046	YOH	1d	69	75	85	94.5	110.5	77.5	97.5
	p047	YOH	28d	112	108.5	121.5	111.5	128	134	134.5		p047	YOH	28d	77.5	68.5	92	82.5	89.5	94	88
	p048	YOH	28d	112	116.5	144.5	131	130	135.5	131.5		p048	YOH	28d	77	83.5	80	66.5	86	83.5	87
	p049	PLAC	1d	123	131.5	135	119	113.5	119	127.5		p049	PLAC	1d	81.5	80	84.5	84	79.5	81.5	81
	p050	PLAC	1d	119	121	126	114	107.5	125	118.5		p050	PLAC	1d	70.5	79	92	72	76	79.5	68.5
	p051	PLAC	28d	134	141.5	144	122.5	138.5	146.5	132.5		p051	PLAC	28d	81.5	87	88.5	83.5	82.5	87	84
	p052	PLAC	28d	121	139	140.5	132	127.5	127	126.5		p052	PLAC	28d	91.5	100.5	101.5	96	91	91.5	91.5
	p053	YOH	1d	119	135	126.5	132	130.5	130.5	140		p053	YOH	1d	73	80	74.5	81	82	80	84
	p054	YOH	1d	132	126.5	130.5	134	123.5	134	138.5		p054	YOH	1d	78.5	77.5	77	78.5	79	78.5	80
	p055	YOH	28d	134	143	131.5	146.5	140	152	137.5		p055	YOH	28d	101	92	102	107.5	101.5	98	97
	p056	YOH	28d	110	107.5	124	120.5	116	118	119		p056	YOH	28d	72	79.5	83.5	84	80	79	81
	p057	PLAC	1d	135.5	144	142	144	148.5	150	138.5		p057	PLAC	1d	72.5	63	75.5	78	73.5	83	74.5
	p058	PLAC	1d	160	150	145						p058	PLAC	1d	100	100	100
	p059	PLAC	28d	125	124.5	125	128	118.5	120.5	111		p059	PLAC	28d	74.5	75.5	78	76.5	67	80	69
	p060	PLAC	28d	136	138.5	141	136.5	131.5	133.5	133		p060	PLAC	28d	77.5	86.5	72.5	78	77.5	81.5	77
	p061	YOH	1d	134	136	157	163	149.5	154.5	162		p061	YOH	1d	83.5	90	90	93	92	90	94.5
	p062	YOH	1d	124.5	123.5	139.5	135	131.5	133.5	138.5		p062	YOH	1d	91.5	89.5	99.5	101.5	106.5	101	105
	p063	YOH	28d	120.5	129.5	134.5	137	137.5	125.5	128		p063	YOH	28d	71.5	94	88	82	83.5	84.5	86.5
	p064	YOH	28d	150	154.5	162	143.5	144.5	145.5	149.5		p064	YOH	28d	80.5	86.5	94.5	65.5	89	83	87
	p065	PLAC	1d	141.5	143.5	129.5	128.5	125	135.5	127.5		p065	PLAC	1d	89.5	88	83.5	80.5	82.5	83.5	84
	p066	PLAC	1d	121	117.5	124.5	126.5	123.5	108.5	118.5		p066	PLAC	1d	78.5	75.5	82	79.5	79.5	76.5	79.5
	p067	PLAC	28d	143	134	151	135	140.5	138.5	135.5		p067	PLAC	28d	78.5	84.5	90	84.5	85.5	89.5	92.5
	p068	PLAC	28d	160	152.5	147.5	153.5	152	146.5	135.5		p068	PLAC	28d	92.5	86	90.5	96.5	87	84.5	87.5
	p069	YOH	1d	102.5	97	110.5	113	117.5	109.5	108.5		p069	YOH	1d	66	59.5	76.5	87.5	72	76	70
	p070	YOH	1d	126	112.5	117	107.5	118.5	123.5	122.5		p070	YOH	1d	71	68	77	65	76	81.5	83
	p071	YOH	28d	119	133	131.5	141	138.5	152	151		p071	YOH	28d	73	82.5	85.5	85	84	89	94
	p072	YOH	28d	127	117.5	132	137	143	135	134.5		p072	YOH	28d	86	83	88	81	84	86.5	90.5
	p073	PLAC	1d	117.5	124	120	124	123	120.5	119		p073	PLAC	1d	67.5	67	57.5	54	64.5	70	72
	p074	PLAC	1d	117.5	141	100	116	109	104	118.5		p074	PLAC	1d	79.5	83	75.5	80.5	77	73	79
	p075	PLAC	28d	116	125	118.5	126.5	110	113.5	126		p075	PLAC	28d	78.5	91.5	81.5	83	74.5	79	83
	p076	PLAC	28d	134.5	132.5	115.5	113	111.5	111	120		p076	PLAC	28d	79.5	85	82.5	78.5	75.5	78.5	74
	p077	YOH	1d	117.5	122.5	121.5	122	110.5	109	119		p077	YOH	1d	65	69.5	72	74.5	68	75.5	79.5
	p078	YOH	1d	144	140.5	144	143.5	138	144	143.5		p078	YOH	1d	89.5	89.5	94.5	94	90	82	93
	p079	YOH	28d	111	127	119	114	116	113.5	130.5		p079	YOH	28d	63.5	78	70.5	65	62	74	68.5
	p080	YOH	28d	132.5	128	128	116.5	130	133	129.5		p080	YOH	28d	89	84.5	88	82.5	73.5	89	86
	p081	PLAC	1d	119.5	121	124	118.5	126	114.5	133.5		p081	PLAC	1d	64	76	75	70	73	75.5	86.5
	p082	PLAC	1d	131.5	140	126.5	121	113	115.5	115		p082	PLAC	1d	76	76	78.5	68	66	71.5	72
	p083	PLAC	28d	118.5	132	131.5	120	114	116	119.5		p083	PLAC	28d	75.5	83.5	87.5	79	80.5	79	79.5
	p084	PLAC	28d	117.5	126.5	125	114.5	116	112	122.5		p084	PLAC	28d	76.5	77	79	75.5	72	65	72
	p085	YOH	1d	126.5	115	140.5	126.5	126	130.5	163		p085	YOH	1d	83	69.5	89	76	80	86	90.5
	p086	YOH	1d	114	128	131	126.5	137.5	127.5	137		p086	YOH	1d	73.5	81	88	84	95.5	87	85.5
	p087	YOH	28d	124.5	124	123	132	121.5	136.5	127.5		p087	YOH	28d	87	92.5	85	96	92.5	94	91.5
	p088	YOH	28d	108	110.5	109	103.5	122	111	124.5		p088	YOH	28d	69.5	70	74.5	70	74	71	74.5
	p089	PLAC	1d	99.5	110.5	107	104.5	102.5	102	97		p089	PLAC	1d	76.5	91.5	92	86.5	81	77	83
	p090	PLAC	1d	129	139	139.5	126	133	114.5	121		p090	PLAC	1d	86	86.5	84.5	86.5	84.5	82.5	83.5
	p091	PLAC	28d	128	120.5	112.5	119.5	126	121	123.5		p091	PLAC	28d	85.5	84.5	83.5	76.5	80	83	87
	p092	PLAC	28d	121	125	123.5	119	124.5	114	117.5		p092	PLAC	28d	86	88	86	87.5	90.5	85	85.5
	p093	YOH	1d	109	114.5	128	96	105	101.5	109.5		p093	YOH	1d	81	89	106.5	71	81	82.5	86.5
	p094	YOH	1d	122.5	119	136	121.5	130	117	135		p094	YOH	1d	89.5	85.5	97	86.5	91.5	85	90.5
	p095	YOH	28d	122.5	120.5	123	119	120	111	109		p095	YOH	28d	75	80	77.5	75	76	75.5	80
	p096	YOH	28d	127	129.5	132	133.5	134.5	133.5	126		p096	YOH	28d	78.5	80.5	85.5	83	82.5	89.5	86
	p097	PLAC	1d	109	113	113	116	114.5	110	120		p097	PLAC	1d	79	86	85	76.5	78.5	82	78
	p098	YOH	1d	118	127.5	142	133	136.5	127	139		p098	YOH	1d	85.5	90.5	97	94.5	98.5	86	98.5
	p099	YOH	28d	108	111.5	128	119.5	116	106	114		p099	YOH	28d	73.5	65.5	80	70.5	74.5	68.5	77.5
	p100	PLAC	28d	113	127.5	120.5	117	113	113	112		p100	PLAC	28d	93.5	99	90.5	102.5	92	89	88.5
	p101	PLAC	1d	116.5	113.5	120	131.5	115.5	116	127.5		p101	PLAC	1d	72.5	75.5	79	89	78	78.5	72
	p102	YOH	1d	122	123	121	130.5	131.5	120.5	139		p102	YOH	1d	78	81	81.5	82.5	86	86	86
	p103	YOH	28d	152.5	134	122.5	123	116.5	113.5	130.5		p103	YOH	28d	90	81	86	78	76.5	72.5	83
	p104	PLAC	28d	126	121	119	136	139.5	114	138.5		p104	PLAC	28d	80	86	71.5	90	72	76.5	80.5

## Sheet: Figure1c
Figure 1c: Immediate and delayed memory performance
	left panel					right panel					plot were created with ggplot in R version 4.0.2 (see https://github.com/valentinakrenz/NorSysCons/code/analysis.R)
	Name	drug	delay	FreeRecall_Score_percent		Name	drug	delay	dPrime
	p001	PLAC	1d	36.6667		p001	PLAC	1d	3.64848
	p002	PLAC	1d	45		p002	PLAC	1d	3.83284
	p003	PLAC	28d	43.3333		p003	PLAC	28d	2.26357
	p004	PLAC	28d	35		p004	PLAC	28d	1.37048
	p005	YOH	1d	71.6667		p005	YOH	1d	3.35647
	p006	YOH	1d	53.3333		p006	YOH	1d	3.01073
	p007	YOH	28d	58.3333		p007	YOH	28d	2.66399
	p008	YOH	28d	46.6667		p008	YOH	28d	1.5453
	p009	PLAC	1d	36.6667		p009	PLAC	1d	2.94905
	p010	PLAC	1d	76.6667		p010	PLAC	1d	3.51936
	p011	PLAC	28d	53.3333		p011	PLAC	28d	2.38234
	p012	PLAC	28d	70		p012	PLAC	28d	1.83785
	p013	YOH	1d	60		p013	YOH	1d	3.28691
	p014	YOH	1d	38.3333		p014	YOH	1d	2.49758
	p015	YOH	28d	68.3333		p015	YOH	28d	3.62913
	p016	YOH	28d	45		p016	YOH	28d	1.57881
	p017	PLAC	1d	46.6667		p017	PLAC	1d	2.33867
	p018	PLAC	1d	28.3333		p018	PLAC	1d	2.31148
	p019	PLAC	28d	43.3333		p019	PLAC	28d	1.60122
	p020	PLAC	28d	31.6667		p020	PLAC	28d	1.50512
	p021	YOH	1d	53.3333		p021	YOH	1d	3.96196
	p022	YOH	1d	85		p022	YOH	1d	4.25609
	p023	YOH	28d	68.3333		p023	YOH	28d	2.36669
	p024	YOH	28d	71.6667		p024	YOH	28d	2.60561
	p025	PLAC	1d	96.6667		p025	PLAC	1d	3.79555
	p026	PLAC	1d	48.3333		p026	PLAC	1d	2.66223
	p027	PLAC	28d	56.6667		p027	PLAC	28d	2.492
	p028	PLAC	28d	36.6667		p028	PLAC	28d	1.12484
	p029	YOH	1d	78.3333		p029	YOH	1d	3.32421
	p030	YOH	1d	35		p030	YOH	1d	2.02519
	p031	YOH	28d	55		p031	YOH	28d	2.57595
	p032	YOH	28d	76.6667		p032	YOH	28d	3.16714
	p033	PLAC	1d	70		p033	PLAC	1d	2.99489
	p034	PLAC	1d	30		p034	PLAC	1d	1.85187
	p035	PLAC	28d	50		p035	PLAC	28d	1.10842
	p036	PLAC	28d	40		p036	PLAC	28d	1.05992
	p037	YOH	1d	43.3333		p037	YOH	1d	2.64504
	p038	YOH	1d	38.3333		p038	YOH	1d	2.24116
	p039	YOH	28d	73.3333		p039	YOH	28d	3.64848
	p040	YOH	28d	58.3333		p040	YOH	28d	1.80511
	p041	PLAC	1d	23.3333		p041	PLAC	1d	1.99788
	p042	PLAC	1d	48.3333		p042	PLAC	1d	3.96196
	p043	PLAC	28d	76.6667		p043	PLAC	28d	1.77137
	p044	PLAC	28d	50		p044	PLAC	28d	1.79327
	p045	YOH	1d	81.6667		p045	YOH	1d	4.25609
	p046	YOH	1d	43.3333		p046	YOH	1d	2.45227
	p047	YOH	28d	46.6667		p047	YOH	28d	2.47771
	p048	YOH	28d	50		p048	YOH	28d	1.51655
	p049	PLAC	1d	81.6667		p049	PLAC	1d	3.79555
	p050	PLAC	1d	38.3333		p050	PLAC	1d	2.07673
	p051	PLAC	28d	53.3333		p051	PLAC	28d	2.8101
	p052	PLAC	28d	75		p052	PLAC	28d	2.85366
	p053	YOH	1d	35		p053	YOH	1d	2.12805
	p054	YOH	1d	48.3333		p054	YOH	1d	2.46225
	p055	YOH	28d	56.6667		p055	YOH	28d	2.75097
	p056	YOH	28d	60		p056	YOH	28d	2.72526
	p057	PLAC	1d	91.6667		p057	PLAC	1d	3.79555
	p058	PLAC	1d	48.3333		p058	PLAC	1d	2.52515
	p059	PLAC	28d	36.6667		p059	PLAC	28d	1.42921
	p060	PLAC	28d	45		p060	PLAC	28d	1.46634
	p061	YOH	1d	41.6667		p061	YOH	1d	2.46851
	p062	YOH	1d	71.6667		p062	YOH	1d	3.94261
	p063	YOH	28d	40		p063	YOH	28d	2.21963
	p064	YOH	28d	23.3333		p064	YOH	28d	2.07176
	p065	PLAC	1d	46.6667		p065	PLAC	1d	2.8226
	p066	PLAC	1d	61.6667		p066	PLAC	1d	2.81106
	p067	PLAC	28d	51.6667		p067	PLAC	28d	3.79555
	p068	PLAC	28d	56.6667		p068	PLAC	28d	2.46874
	p069	YOH	1d	50		p069	YOH	1d	3.94261
	p070	YOH	1d	35		p070	YOH	1d	1.70193
	p071	YOH	28d	61.6667		p071	YOH	28d	1.87086
	p072	YOH	28d	73.3333		p072	YOH	28d	1.49348
	p073	PLAC	1d	43.3333		p073	PLAC	1d	4.10903
	p074	PLAC	1d	46.6667		p074	PLAC	1d	3.04257
	p075	PLAC	28d	56.6667		p075	PLAC	28d	2.17651
	p076	PLAC	28d	35		p076	PLAC	28d	1.69839
	p077	YOH	1d	53.3333		p077	YOH	1d	3.81489
	p078	YOH	1d	41.6667		p078	YOH	1d	2.42495
	p079	YOH	28d	73.3333		p079	YOH	28d	3.25253
	p080	YOH	28d	43.3333		p080	YOH	28d	2.08622
	p081	PLAC	1d	55		p081	PLAC	1d	3.64848
	p082	PLAC	1d	35		p082	PLAC	1d	2.97571
	p083	PLAC	28d	48.3333		p083	PLAC	28d	1.18088
	p084	PLAC	28d	31.6667		p084	PLAC	28d	2.45227
	p085	YOH	1d	21.6667		p085	YOH	1d	1.06777
	p086	YOH	1d	60		p086	YOH	1d	3.81489
	p087	YOH	28d	58.3333		p087	YOH	28d	1.74907
	p088	YOH	28d	33.3333		p088	YOH	28d	2.0432
	p089	PLAC	1d	41.6667		p089	PLAC	1d	3.22523
	p090	PLAC	1d	63.3333		p090	PLAC	1d	3.43397
	p091	PLAC	28d	46.6667		p091	PLAC	28d	1.75538
	p092	PLAC	28d	50		p092	PLAC	28d	1.4298
	p093	YOH	1d	56.6667		p093	YOH	1d	3.66783
	p094	YOH	1d	66.6667		p094	YOH	1d	3.60039
	p095	YOH	28d	41.6667		p095	YOH	28d	2.38234
	p096	YOH	28d	58.3333		p096	YOH	28d	1.72763
	p097	PLAC	1d	50		p097	PLAC	1d	3.94261
	p098	YOH	1d	68.3333		p098	YOH	1d	3.25253
	p099	YOH	28d	63.3333		p099	YOH	28d	2.97571
	p100	PLAC	28d	65		p100	PLAC	28d	2.51692
	p101	PLAC	1d	60		p101	PLAC	1d	3.15233
	p102	YOH	1d	13.3333		p102	YOH	1d	0.736574
	p103	YOH	28d	36.6667		p103	YOH	28d	0.771559
	p104	PLAC	28d	63.3333		p104	PLAC	28d	3.68578

## Sheet: Figure2a_rightPanel
Figure 2a: hippocampal activity at memory test
	Name	drug	delay	oldVsnew_HC		plot was created with ggplot in R version 4.0.2 (see https://github.com/valentinakrenz/NorSysCons/code/analysis.R)
	p001	PLAC	1d	-0.129894
	p002	PLAC	1d	0.297369
	p003	PLAC	28d	-0.0342992
	p004	PLAC	28d	0.238052
	p005	YOH	1d	-0.135427
	p006	YOH	1d	-0.0864607
	p007	YOH	28d	0.200891
	p008	YOH	28d	0.195787
	p009	PLAC	1d	0.289026
	p010	PLAC	1d	-0.115102
	p011	PLAC	28d	-0.342644
	p012	PLAC	28d	0.052666
	p013	YOH	1d	0.00971596
	p014	YOH	1d	-0.0929473
	p015	YOH	28d	-0.0617914
	p016	YOH	28d	0.309092
	p017	PLAC	1d	0.0230755
	p018	PLAC	1d	0.0322989
	p019	PLAC	28d	-0.11672
	p020	PLAC	28d	0.154504
	p021	YOH	1d	0.23805
	p022	YOH	1d	0.154956
	p023	YOH	28d	0.0799233
	p024	YOH	28d	-0.0195028
	p025	PLAC	1d	-0.0717059
	p026	PLAC	1d	0.263868
	p027	PLAC	28d	0.0685183
	p028	PLAC	28d	-0.387584
	p029	YOH	1d	-0.104916
	p030	YOH	1d	0.0183363
	p031	YOH	28d	0.331597
	p032	YOH	28d	0.242884
	p033	PLAC	1d	0.343458
	p034	PLAC	1d	-0.10203
	p035	PLAC	28d	0.311411
	p036	PLAC	28d	0.232857
	p037	YOH	1d	-0.232445
	p038	YOH	1d	0.0413467
	p039	YOH	28d	0.206023
	p040	YOH	28d	0.137849
	p041	PLAC	1d	-0.10498
	p042	PLAC	1d	0.130967
	p043	PLAC	28d	0.0286124
	p044	PLAC	28d	-0.109963
	p045	YOH	1d	-0.0984861
	p046	YOH	1d	-0.190241
	p047	YOH	28d	0.337364
	p048	YOH	28d	0.143592
	p049	PLAC	1d	0.210367
	p050	PLAC	1d	0.378789
	p051	PLAC	28d	0.0175386
	p052	PLAC	28d	0.109282
	p053	YOH	1d	0.134287
	p054	YOH	1d	-0.0198506
	p055	YOH	28d	0.0707263
	p056	YOH	28d	0.518415
	p057	PLAC	1d	0.0168305
	p058	PLAC	1d	-0.0683674
	p059	PLAC	28d	-0.254907
	p060	PLAC	28d	0.189984
	p061	YOH	1d	0.0572675
	p062	YOH	1d	0.0371705
	p063	YOH	28d	-0.0363439
	p064	YOH	28d	0.183192
	p065	PLAC	1d	0.426771
	p066	PLAC	1d	0.344859
	p067	PLAC	28d	0.0761742
	p068	PLAC	28d	-0.00827794
	p069	YOH	1d	-0.0802254
	p070	YOH	1d	0.0550433
	p071	YOH	28d	0.198146
	p072	YOH	28d	0.43057
	p073	PLAC	1d	-0.199516
	p074	PLAC	1d	0.21271
	p075	PLAC	28d	0.132446
	p076	PLAC	28d	0.0390471
	p077	YOH	1d	0.0272263
	p078	YOH	1d	0.130133
	p079	YOH	28d	-0.052824
	p080	YOH	28d	0.316069
	p081	PLAC	1d	-0.0701653
	p082	PLAC	1d	0.347363
	p083	PLAC	28d	-0.438858
	p084	PLAC	28d	0.26146
	p085	YOH	1d	0.115235
	p086	YOH	1d	0.0413058
	p087	YOH	28d	0.171454
	p088	YOH	28d	0.148391
	p089	PLAC	1d	0.186245
	p090	PLAC	1d	0.0206841
	p091	PLAC	28d	0.126799
	p092	PLAC	28d	-0.22576
	p093	YOH	1d	0.206668
	p094	YOH	1d	0.0515973
	p095	YOH	28d	-0.100359
	p096	YOH	28d	-0.169853
	p097	PLAC	1d	0.263228
	p098	YOH	1d	0.0353002
	p099	YOH	28d	0.170538
	p100	PLAC	28d	0.221497
	p101	PLAC	1d	0.0469133
	p102	YOH	1d	-0.147902
	p103	YOH	28d	-0.0410651
	p104	PLAC	28d	0.129959

## Sheet: Figure2b_rightPanel
Figure 2b: IFG activity at memory test
	Name	drug	delay	oldVsnew_IFG		plot was created with ggplot in R version 4.0.2 (see https://github.com/valentinakrenz/NorSysCons/code/analysis.R)
	p001	PLAC	1d	-0.191186
	p002	PLAC	1d	0.650716
	p003	PLAC	28d	0.349236
	p004	PLAC	28d	0.477647
	p005	YOH	1d	0.549776
	p006	YOH	1d	0.519547
	p007	YOH	28d	0.0693586
	p008	YOH	28d	0.216781
	p009	PLAC	1d	-0.157355
	p010	PLAC	1d	-0.179034
	p011	PLAC	28d	0.104192
	p012	PLAC	28d	1.63652
	p013	YOH	1d	0.0314266
	p014	YOH	1d	0.223098
	p015	YOH	28d	-0.0976911
	p016	YOH	28d	0.324446
	p017	PLAC	1d	-0.131927
	p018	PLAC	1d	0.25924
	p019	PLAC	28d	0.0457492
	p020	PLAC	28d	0.730491
	p021	YOH	1d	0.217795
	p022	YOH	1d	0.268622
	p023	YOH	28d	-0.359808
	p024	YOH	28d	0.349926
	p025	PLAC	1d	0.501555
	p026	PLAC	1d	-0.242523
	p027	PLAC	28d	1.53445
	p028	PLAC	28d	0.140449
	p029	YOH	1d	0.0736569
	p030	YOH	1d	0.473343
	p031	YOH	28d	0.350988
	p032	YOH	28d	0.458438
	p033	PLAC	1d	0.0954525
	p034	PLAC	1d	-0.100041
	p035	PLAC	28d	0.936908
	p036	PLAC	28d	0.289787
	p037	YOH	1d	-0.507628
	p038	YOH	1d	0.0221349
	p039	YOH	28d	0.121317
	p040	YOH	28d	-0.0581157
	p041	PLAC	1d	-0.0130004
	p042	PLAC	1d	0.117645
	p043	PLAC	28d	0.439242
	p044	PLAC	28d	0.200391
	p045	YOH	1d	-0.352624
	p046	YOH	1d	0.64823
	p047	YOH	28d	0.183366
	p048	YOH	28d	0.269258
	p049	PLAC	1d	-0.306006
	p050	PLAC	1d	0.48742
	p051	PLAC	28d	-0.0709705
	p052	PLAC	28d	0.687982
	p053	YOH	1d	-0.24914
	p054	YOH	1d	0.399922
	p055	YOH	28d	-0.115337
	p056	YOH	28d	0.252397
	p057	PLAC	1d	0.410427
	p058	PLAC	1d	0.161374
	p059	PLAC	28d	0.885717
	p060	PLAC	28d	0.171289
	p061	YOH	1d	0.0826787
	p062	YOH	1d	0.268445
	p063	YOH	28d	0.243504
	p064	YOH	28d	0.12308
	p065	PLAC	1d	0.396361
	p066	PLAC	1d	0.194598
	p067	PLAC	28d	0.633204
	p068	PLAC	28d	0.340722
	p069	YOH	1d	-0.0436509
	p070	YOH	1d	0.897393
	p071	YOH	28d	0.0791775
	p072	YOH	28d	0.501923
	p073	PLAC	1d	0.122871
	p074	PLAC	1d	0.170893
	p075	PLAC	28d	0.148187
	p076	PLAC	28d	0.29255
	p077	YOH	1d	0.376452
	p078	YOH	1d	0.118504
	p079	YOH	28d	-0.0822841
	p080	YOH	28d	0.628913
	p081	PLAC	1d	-0.341953
	p082	PLAC	1d	0.0610477
	p083	PLAC	28d	0.076983
	p084	PLAC	28d	0.469801
	p085	YOH	1d	-0.0330799
	p086	YOH	1d	0.159549
	p087	YOH	28d	0.189169
	p088	YOH	28d	-0.228053
	p089	PLAC	1d	-0.223154
	p090	PLAC	1d	-0.0728273
	p091	PLAC	28d	0.732132
	p092	PLAC	28d	0.229574
	p093	YOH	1d	0.313833
	p094	YOH	1d	-0.120773
	p095	YOH	28d	-0.240002
	p096	YOH	28d	0.0369473
	p097	PLAC	1d	0.209873
	p098	YOH	1d	-0.176236
	p099	YOH	28d	0.00895018
	p100	PLAC	28d	0.0399417
	p101	PLAC	1d	0.516051
	p102	YOH	1d	0.253293
	p103	YOH	28d	0.176059
	p104	PLAC	28d	0.310793

## Sheet: Figure2c
Figure 2c: IFG activity at memory test and memory performance
	Name	drug	delay	oldVsnew_IFG	dPrime		plot was created with ggplot in R version 4.0.2 (see https://github.com/valentinakrenz/NorSysCons/code/analysis.R)
	p001	PLAC	1d	-0.191186	3.64848
	p002	PLAC	1d	0.650716	3.83284
	p003	PLAC	28d	0.349236	2.26357
	p004	PLAC	28d	0.477647	1.37048
	p005	YOH	1d	0.549776	3.35647
	p006	YOH	1d	0.519547	3.01073
	p007	YOH	28d	0.0693586	2.66399
	p008	YOH	28d	0.216781	1.5453
	p009	PLAC	1d	-0.157355	2.94905
	p010	PLAC	1d	-0.179034	3.51936
	p011	PLAC	28d	0.104192	2.38234
	p012	PLAC	28d	1.63652	1.83785
	p013	YOH	1d	0.0314266	3.28691
	p014	YOH	1d	0.223098	2.49758
	p015	YOH	28d	-0.0976911	3.62913
	p016	YOH	28d	0.324446	1.57881
	p017	PLAC	1d	-0.131927	2.33867
	p018	PLAC	1d	0.25924	2.31148
	p019	PLAC	28d	0.0457492	1.60122
	p020	PLAC	28d	0.730491	1.50512
	p021	YOH	1d	0.217795	3.96196
	p022	YOH	1d	0.268622	4.25609
	p023	YOH	28d	-0.359808	2.36669
	p024	YOH	28d	0.349926	2.60561
	p025	PLAC	1d	0.501555	3.79555
	p026	PLAC	1d	-0.242523	2.66223
	p027	PLAC	28d	1.53445	2.492
	p028	PLAC	28d	0.140449	1.12484
	p029	YOH	1d	0.0736569	3.32421
	p030	YOH	1d	0.473343	2.02519
	p031	YOH	28d	0.350988	2.57595
	p032	YOH	28d	0.458438	3.16714
	p033	PLAC	1d	0.0954525	2.99489
	p034	PLAC	1d	-0.100041	1.85187
	p035	PLAC	28d	0.936908	1.10842
	p036	PLAC	28d	0.289787	1.05992
	p037	YOH	1d	-0.507628	2.64504
	p038	YOH	1d	0.0221349	2.24116
	p039	YOH	28d	0.121317	3.64848
	p040	YOH	28d	-0.0581157	1.80511
	p041	PLAC	1d	-0.0130004	1.99788
	p042	PLAC	1d	0.117645	3.96196
	p043	PLAC	28d	0.439242	1.77137
	p044	PLAC	28d	0.200391	1.79327
	p045	YOH	1d	-0.352624	4.25609
	p046	YOH	1d	0.64823	2.45227
	p047	YOH	28d	0.183366	2.47771
	p048	YOH	28d	0.269258	1.51655
	p049	PLAC	1d	-0.306006	3.79555
	p050	PLAC	1d	0.48742	2.07673
	p051	PLAC	28d	-0.0709705	2.8101
	p052	PLAC	28d	0.687982	2.85366
	p053	YOH	1d	-0.24914	2.12805
	p054	YOH	1d	0.399922	2.46225
	p055	YOH	28d	-0.115337	2.75097
	p056	YOH	28d	0.252397	2.72526
	p057	PLAC	1d	0.410427	3.79555
	p058	PLAC	1d	0.161374	2.52515
	p059	PLAC	28d	0.885717	1.42921
	p060	PLAC	28d	0.171289	1.46634
	p061	YOH	1d	0.0826787	2.46851
	p062	YOH	1d	0.268445	3.94261
	p063	YOH	28d	0.243504	2.21963
	p064	YOH	28d	0.12308	2.07176
	p065	PLAC	1d	0.396361	2.8226
	p066	PLAC	1d	0.194598	2.81106
	p067	PLAC	28d	0.633204	3.79555
	p068	PLAC	28d	0.340722	2.46874
	p069	YOH	1d	-0.0436509	3.94261
	p070	YOH	1d	0.897393	1.70193
	p071	YOH	28d	0.0791775	1.87086
	p072	YOH	28d	0.501923	1.49348
	p073	PLAC	1d	0.122871	4.10903
	p074	PLAC	1d	0.170893	3.04257
	p075	PLAC	28d	0.148187	2.17651
	p076	PLAC	28d	0.29255	1.69839
	p077	YOH	1d	0.376452	3.81489
	p078	YOH	1d	0.118504	2.42495
	p079	YOH	28d	-0.0822841	3.25253
	p080	YOH	28d	0.628913	2.08622
	p081	PLAC	1d	-0.341953	3.64848
	p082	PLAC	1d	0.0610477	2.97571
	p083	PLAC	28d	0.076983	1.18088
	p084	PLAC	28d	0.469801	2.45227
	p085	YOH	1d	-0.0330799	1.06777
	p086	YOH	1d	0.159549	3.81489
	p087	YOH	28d	0.189169	1.74907
	p088	YOH	28d	-0.228053	2.0432
	p089	PLAC	1d	-0.223154	3.22523
	p090	PLAC	1d	-0.0728273	3.43397
	p091	PLAC	28d	0.732132	1.75538
	p092	PLAC	28d	0.229574	1.4298
	p093	YOH	1d	0.313833	3.66783
	p094	YOH	1d	-0.120773	3.60039
	p095	YOH	28d	-0.240002	2.38234
	p096	YOH	28d	0.0369473	1.72763
	p097	PLAC	1d	0.209873	3.94261
	p098	YOH	1d	-0.176236	3.25253
	p099	YOH	28d	0.00895018	2.97571
	p100	PLAC	28d	0.0399417	2.51692
	p101	PLAC	1d	0.516051	3.15233
	p102	YOH	1d	0.253293	0.736574
	p103	YOH	28d	0.176059	0.771559
	p104	PLAC	28d	0.310793	3.68578

## Sheet: Figure2d_rightPanel
Figure 2d: change in IFG activity from encoding to recognition
	Name	drug	delay	recognitionVsEncoding_IFG		plot was created with ggplot in R version 4.0.2 (see https://github.com/valentinakrenz/NorSysCons/code/analysis.R)
	p001	PLAC	1d	-0.354487
	p002	PLAC	1d	0.430704
	p003	PLAC	28d	0.296869
	p004	PLAC	28d	-0.0496267
	p005	YOH	1d	0.411161
	p006	YOH	1d	0.595168
	p007	YOH	28d	0.0213165
	p008	YOH	28d	-0.186482
	p009	PLAC	1d	0.0160749
	p010	PLAC	1d	-0.263915
	p011	PLAC	28d	1.03301
	p012	PLAC	28d	0.751201
	p013	YOH	1d	0.456491
	p014	YOH	1d	0.0612296
	p015	YOH	28d	-0.305229
	p016	YOH	28d	0.391179
	p017	PLAC	1d	-0.169153
	p018	PLAC	1d	0.178535
	p019	PLAC	28d	0.245085
	p020	PLAC	28d	0.676623
	p021	YOH	1d	0.750405
	p022	YOH	1d	0.0486602
	p023	YOH	28d	-0.20882
	p024	YOH	28d	0.260003
	p025	PLAC	1d	0.485478
	p026	PLAC	1d	-0.0454988
	p027	PLAC	28d	0.587657
	p028	PLAC	28d	0.234608
	p029	YOH	1d	0.707188
	p030	YOH	1d	0.505684
	p031	YOH	28d	-0.170313
	p032	YOH	28d	-0.224945
	p033	PLAC	1d	0.175659
	p034	PLAC	1d	-0.375896
	p035	PLAC	28d	1.1367
	p036	PLAC	28d	-0.154428
	p037	YOH	1d	0.046057
	p038	YOH	1d	0.436724
	p039	YOH	28d	0.172757
	p040	YOH	28d	0.474935
	p041	PLAC	1d	-0.537635
	p042	PLAC	1d	0.0281695
	p043	PLAC	28d	0.371533
	p044	PLAC	28d	0.732882
	p045	YOH	1d	0.0447175
	p046	YOH	1d	-0.453984
	p047	YOH	28d	0.0696391
	p048	YOH	28d	0.474613
	p049	PLAC	1d	-1.10999
	p050	PLAC	1d	-0.130507
	p051	PLAC	28d	0.257932
	p052	PLAC	28d	0.497692
	p053	YOH	1d	0.0169854
	p054	YOH	1d	-0.223264
	p055	YOH	28d	0.138806
	p056	YOH	28d	-0.226144
	p057	PLAC	1d	0.0476598
	p058	PLAC	1d	-1.02923
	p059	PLAC	28d	0.210289
	p060	PLAC	28d	0.178124
	p061	YOH	1d	0.245391
	p062	YOH	1d	1.7581
	p063	YOH	28d	-0.290122
	p064	YOH	28d	-0.129285
	p065	PLAC	1d	-0.268792
	p066	PLAC	1d	0.615211
	p067	PLAC	28d	0.508122
	p068	PLAC	28d	0.198242
	p069	YOH	1d	0.215146
	p070	YOH	1d	0.731504
	p071	YOH	28d	0.0952871
	p072	YOH	28d	-0.224084
	p073	PLAC	1d	-0.471106
	p074	PLAC	1d	-0.488356
	p075	PLAC	28d	0.193329
	p076	PLAC	28d	-0.0276915
	p077	YOH	1d	0.525279
	p078	YOH	1d	0.224249
	p079	YOH	28d	-0.42162
	p080	YOH	28d	0.378838
	p081	PLAC	1d	0.0459352
	p082	PLAC	1d	-0.381578
	p083	PLAC	28d	0.156661
	p084	PLAC	28d	0.767487
	p085	YOH	1d	0.437555
	p086	YOH	1d	-0.417814
	p087	YOH	28d	0.192325
	p088	YOH	28d	-0.568323
	p089	PLAC	1d	-0.113272
	p090	PLAC	1d	0.125463
	p091	PLAC	28d	-0.0284967
	p092	PLAC	28d	0.484058
	p093	YOH	1d	0.322068
	p094	YOH	1d	-0.12827
	p095	YOH	28d	0.232195
	p096	YOH	28d	0.344666
	p097	PLAC	1d	0.585995
	p098	YOH	1d	-0.00470038
	p099	YOH	28d	0.154157
	p100	PLAC	28d	0.312425
	p101	PLAC	1d	-0.29112
	p102	YOH	1d	0.000109272
	p103	YOH	28d	-0.636787
	p104	PLAC	28d	0.0943459

## Sheet: Figure3_rightPanel
Figure 3: IFG-hippocampus connectivity at memory test
	Name	drug	delay	PPI_oldVsnew_seedIFG_ROIHC		plot was created with ggplot in R version 4.0.2 (see https://github.com/valentinakrenz/NorSysCons/code/analysis.R)
	p001	PLAC	1d	0.134701
	p002	PLAC	1d	0.182535
	p003	PLAC	28d	-0.144546
	p004	PLAC	28d	0.261088
	p005	YOH	1d	0.659944
	p006	YOH	1d	0.11526
	p007	YOH	28d	-0.480506
	p008	YOH	28d	0.0671482
	p009	PLAC	1d	-0.211826
	p010	PLAC	1d	-0.210754
	p011	PLAC	28d	0.393899
	p012	PLAC	28d	-0.0568923
	p013	YOH	1d	0.0570769
	p014	YOH	1d	-0.0353716
	p015	YOH	28d	0.108263
	p016	YOH	28d	-0.503705
	p017	PLAC	1d	-0.216031
	p018	PLAC	1d	-0.148477
	p019	PLAC	28d	0.22626
	p020	PLAC	28d	0.275875
	p021	YOH	1d	-0.0115102
	p022	YOH	1d	0.0982708
	p023	YOH	28d	0.180145
	p024	YOH	28d	0.882767
	p025	PLAC	1d	0.0623195
	p026	PLAC	1d	0.188808
	p027	PLAC	28d	-0.25062
	p028	PLAC	28d	-0.179931
	p029	YOH	1d	0.18389
	p030	YOH	1d	0.689583
	p031	YOH	28d	-0.0749717
	p032	YOH	28d	0.369006
	p033	PLAC	1d	-0.0917841
	p034	PLAC	1d	0.268711
	p035	PLAC	28d	0.527624
	p036	PLAC	28d	-0.0124335
	p037	YOH	1d	-0.0140557
	p038	YOH	1d	0.0124481
	p039	YOH	28d	-0.545616
	p040	YOH	28d	0.105255
	p041	PLAC	1d	-0.0665842
	p042	PLAC	1d	0.164699
	p043	PLAC	28d	0.456571
	p044	PLAC	28d	0.146895
	p045	YOH	1d	0.0256038
	p046	YOH	1d	0.144919
	p047	YOH	28d	0.167146
	p048	YOH	28d	0.162401
	p049	PLAC	1d	-0.265299
	p050	PLAC	1d	0.0725461
	p051	PLAC	28d	0.351939
	p052	PLAC	28d	0.932163
	p053	YOH	1d	0.248985
	p054	YOH	1d	0.604595
	p055	YOH	28d	0.245782
	p056	YOH	28d	-0.153159
	p057	PLAC	1d	0.226469
	p058	PLAC	1d	-0.2144
	p059	PLAC	28d	0.302872
	p060	PLAC	28d	-0.00485324
	p061	YOH	1d	0.273313
	p062	YOH	1d	0.505094
	p063	YOH	28d	-0.582597
	p064	YOH	28d	-0.322456
	p065	PLAC	1d	0.0422373
	p066	PLAC	1d	0.387727
	p067	PLAC	28d	0.479732
	p068	PLAC	28d	-0.491812
	p069	YOH	1d	0.456031
	p070	YOH	1d	-0.145258
	p071	YOH	28d	-0.0946639
	p072	YOH	28d	0.214797
	p073	PLAC	1d	0.0430734
	p074	PLAC	1d	-0.173454
	p075	PLAC	28d	-0.11472
	p076	PLAC	28d	0.00676519
	p077	YOH	1d	0.170123
	p078	YOH	1d	-0.0310268
	p079	YOH	28d	0.49362
	p080	YOH	28d	0.528143
	p081	PLAC	1d	0.0205268
	p082	PLAC	1d	-0.0986251
	p083	PLAC	28d	0.236207
	p084	PLAC	28d	0.161934
	p085	YOH	1d	-0.259743
	p086	YOH	1d	0.496977
	p087	YOH	28d	-0.143597
	p088	YOH	28d	-0.454548
	p089	PLAC	1d	-0.611359
	p090	PLAC	1d	0.0815902
	p091	PLAC	28d	0.260568
	p092	PLAC	28d	0.928168
	p093	YOH	1d	0.330464
	p094	YOH	1d	-0.025356
	p095	YOH	28d	-0.170791
	p096	YOH	28d	-0.198905
	p097	PLAC	1d	-0.0882204
	p098	YOH	1d	0.546685
	p099	YOH	28d	-0.102244
	p100	PLAC	28d	0.315852
	p101	PLAC	1d	-0.216768
	p102	YOH	1d	0.0341248
	p103	YOH	28d	-0.014107
	p104	PLAC	28d	0.414702

## Sheet: Figure4_rightPanel
Figure 4: Hippocampal Encoding-Retrieval-Similarity (ERS)
	Name	drug	delay	ERS_trialUnique_HC		plot was created with ggplot in R version 4.0.2 (see https://github.com/valentinakrenz/NorSysCons/code/analysis.R)
	p001	PLAC	1d	-0.000970583
	p002	PLAC	1d	-0.019201
	p003	PLAC	28d	-0.0193661
	p004	PLAC	28d	0.010755
	p005	YOH	1d	0.0146334
	p006	YOH	1d	0.00607894
	p007	YOH	28d	-0.0248339
	p008	YOH	28d	-0.00167965
	p009	PLAC	1d	-0.0127628
	p010	PLAC	1d	0.00108046
	p011	PLAC	28d	0.0131985
	p012	PLAC	28d	-0.0126314
	p013	YOH	1d	-0.0175182
	p014	YOH	1d	-0.0121209
	p015	YOH	28d	-0.0162866
	p016	YOH	28d	-0.0178462
	p017	PLAC	1d	-0.00428466
	p018	PLAC	1d	0.0148009
	p019	PLAC	28d	0.00629029
	p020	PLAC	28d	-0.000179375
	p021	YOH	1d	-0.00059599
	p022	YOH	1d	-0.0199461
	p023	YOH	28d	0.0199102
	p024	YOH	28d	0.0280394
	p025	PLAC	1d	-0.00479115
	p026	PLAC	1d	0.00860866
	p027	PLAC	28d	-0.0241403
	p028	PLAC	28d	-0.0174206
	p029	YOH	1d	-0.0164101
	p030	YOH	1d	-0.00473124
	p031	YOH	28d	0.00769009
	p032	YOH	28d	-0.0155715
	p033	PLAC	1d	-0.014105
	p034	PLAC	1d	3.68595e-05
	p035	PLAC	28d	0.0187467
	p036	PLAC	28d	0.0190384
	p037	YOH	1d	0.000609413
	p038	YOH	1d	-0.00471829
	p039	YOH	28d	0.00809999
	p040	YOH	28d	0.00367162
	p041	PLAC	1d	0.022005
	p042	PLAC	1d	0.00679343
	p043	PLAC	28d	-0.0178543
	p044	PLAC	28d	0.0124383
	p045	YOH	1d	0.00357636
	p046	YOH	1d	-0.00869179
	p047	YOH	28d	-0.0163245
	p048	YOH	28d	0.00923375
	p049	PLAC	1d	-0.00259681
	p050	PLAC	1d	-0.00908664
	p051	PLAC	28d	-0.0100345
	p052	PLAC	28d	0.0169765
	p053	YOH	1d	-0.00846739
	p054	YOH	1d	0.00263109
	p055	YOH	28d	0.00597469
	p056	YOH	28d	0.0124327
	p057	PLAC	1d	0.009789
	p058	PLAC	1d	0.0372248
	p059	PLAC	28d	-0.0204499
	p060	PLAC	28d	-0.0102028
	p061	YOH	1d	-0.00943744
	p062	YOH	1d	-0.019708
	p063	YOH	28d	0.0139968
	p064	YOH	28d	-0.0106505
	p065	PLAC	1d	-0.00699396
	p066	PLAC	1d	0.0352207
	p067	PLAC	28d	-0.0225095
	p068	PLAC	28d	0.00943463
	p069	YOH	1d	-0.0215212
	p070	YOH	1d	-0.00425411
	p071	YOH	28d	0.000353168
	p072	YOH	28d	0.00881508
	p073	PLAC	1d	0.0204518
	p074	PLAC	1d	0.022419
	p075	PLAC	28d	-0.0170307
	p076	PLAC	28d	0.00874462
	p077	YOH	1d	-0.00988078
	p078	YOH	1d	0.0126753
	p079	YOH	28d	0.00450276
	p080	YOH	28d	0.0109149
	p081	PLAC	1d	0.00762826
	p082	PLAC	1d	0.00275485
	p083	PLAC	28d	-0.0197259
	p084	PLAC	28d	-0.0232064
	p085	YOH	1d	-0.00733007
	p086	YOH	1d	-0.00748273
	p087	YOH	28d	0.0019136
	p088	YOH	28d	0.00322718
	p089	PLAC	1d	0.0115881
	p090	PLAC	1d	0.0122191
	p091	PLAC	28d	-0.0160343
	p092	PLAC	28d	0.00138423
	p093	YOH	1d	0.00269296
	p094	YOH	1d	0.00211855
	p095	YOH	28d	0.0243272
	p096	YOH	28d	0.00516583
	p097	PLAC	1d	0.0140747
	p098	YOH	1d	0.0105122
	p099	YOH	28d	0.0116025
	p100	PLAC	28d	-0.011054
	p101	PLAC	1d	0.000277332
	p102	YOH	1d	0.00296558
	p103	YOH	28d	-0.00219896
	p104	PLAC	28d	-0.00175136

## Sheet: SupplementaryFig1
Supplementary figure 1: Predicted probability to remember items in the free recall task								plot was created with the function plot_model of the package sjplot in R version 4.0.2 (see https://github.com/valentinakrenz/NorSysCons/code/analysis.R)
	Name	drug	delay	emotion	stimulusTypeNum	freeRecall
	p001	PLAC	1d	Neg	Neg_01	0
	p001	PLAC	1d	Neg	Neg_02	0
	p001	PLAC	1d	Neg	Neg_03	0
	p001	PLAC	1d	Neg	Neg_04	0
	p001	PLAC	1d	Neg	Neg_05	0
	p001	PLAC	1d	Neg	Neg_06	1
	p001	PLAC	1d	Neg	Neg_07	0
	p001	PLAC	1d	Neg	Neg_08	1
	p001	PLAC	1d	Neg	Neg_09	0
	p001	PLAC	1d	Neg	Neg_10	0
	p001	PLAC	1d	Neg	Neg_11	0
	p001	PLAC	1d	Neg	Neg_12	1
	p001	PLAC	1d	Neg	Neg_13	1
	p001	PLAC	1d	Neg	Neg_14	1
	p001	PLAC	1d	Neg	Neg_15	0
	p001	PLAC	1d	Neg	Neg_16	0
	p001	PLAC	1d	Neg	Neg_17	1
	p001	PLAC	1d	Neg	Neg_18	1
	p001	PLAC	1d	Neg	Neg_19	0
	p001	PLAC	1d	Neg	Neg_20	1
	p001	PLAC	1d	Neg	Neg_21	0
	p001	PLAC	1d	Neg	Neg_22	0
	p001	PLAC	1d	Neg	Neg_23	0
	p001	PLAC	1d	Neg	Neg_24	0
	p001	PLAC	1d	Neg	Neg_25	1
	p001	PLAC	1d	Neg	Neg_26	0
	p001	PLAC	1d	Neg	Neg_27	0
	p001	PLAC	1d	Neg	Neg_28	1
	p001	PLAC	1d	Neg	Neg_29	1
	p001	PLAC	1d	Neg	Neg_30	0
	p001	PLAC	1d	Neut	Neut_01	1
	p001	PLAC	1d	Neut	Neut_02	1
	p001	PLAC	1d	Neut	Neut_03	0
	p001	PLAC	1d	Neut	Neut_04	0
	p001	PLAC	1d	Neut	Neut_05	1
	p001	PLAC	1d	Neut	Neut_06	0
	p001	PLAC	1d	Neut	Neut_07	1
	p001	PLAC	1d	Neut	Neut_08	0
	p001	PLAC	1d	Neut	Neut_09	0
	p001	PLAC	1d	Neut	Neut_10	0
	p001	PLAC	1d	Neut	Neut_11	0
	p001	PLAC	1d	Neut	Neut_12	0
	p001	PLAC	1d	Neut	Neut_13	0
	p001	PLAC	1d	Neut	Neut_14	0
	p001	PLAC	1d	Neut	Neut_15	1
	p001	PLAC	1d	Neut	Neut_16	0
	p001	PLAC	1d	Neut	Neut_17	0
	p001	PLAC	1d	Neut	Neut_18	0
	p001	PLAC	1d	Neut	Neut_19	0
	p001	PLAC	1d	Neut	Neut_20	1
	p001	PLAC	1d	Neut	Neut_21	1
	p001	PLAC	1d	Neut	Neut_22	0
	p001	PLAC	1d	Neut	Neut_23	0
	p001	PLAC	1d	Neut	Neut_24	0
	p001	PLAC	1d	Neut	Neut_25	1
	p001	PLAC	1d	Neut	Neut_26	1
	p001	PLAC	1d	Neut	Neut_27	1
	p001	PLAC	1d	Neut	Neut_28	0
	p001	PLAC	1d	Neut	Neut_29	0
	p001	PLAC	1d	Neut	Neut_30	1
	p002	PLAC	1d	Neg	Neg_01	1
	p002	PLAC	1d	Neg	Neg_02	0
	p002	PLAC	1d	Neg	Neg_03	1
	p002	PLAC	1d	Neg	Neg_04	0
	p002	PLAC	1d	Neg	Neg_05	1
	p002	PLAC	1d	Neg	Neg_06	0
	p002	PLAC	1d	Neg	Neg_07	1
	p002	PLAC	1d	Neg	Neg_08	1
	p002	PLAC	1d	Neg	Neg_09	0
	p002	PLAC	1d	Neg	Neg_10	1
	p002	PLAC	1d	Neg	Neg_11	0
	p002	PLAC	1d	Neg	Neg_12	0
	p002	PLAC	1d	Neg	Neg_13	0
	p002	PLAC	1d	Neg	Neg_14	1
	p002	PLAC	1d	Neg	Neg_15	0
	p002	PLAC	1d	Neg	Neg_16	0
	p002	PLAC	1d	Neg	Neg_17	1
	p002	PLAC	1d	Neg	Neg_18	1
	p002	PLAC	1d	Neg	Neg_19	1
	p002	PLAC	1d	Neg	Neg_20	1
	p002	PLAC	1d	Neg	Neg_21	1
	p002	PLAC	1d	Neg	Neg_22	0
	p002	PLAC	1d	Neg	Neg_23	0
	p002	PLAC	1d	Neg	Neg_24	0
	p002	PLAC	1d	Neg	Neg_25	0
	p002	PLAC	1d	Neg	Neg_26	1
	p002	PLAC	1d	Neg	Neg_27	0
	p002	PLAC	1d	Neg	Neg_28	1
	p002	PLAC	1d	Neg	Neg_29	0
	p002	PLAC	1d	Neg	Neg_30	1
	p002	PLAC	1d	Neut	Neut_01	1
	p002	PLAC	1d	Neut	Neut_02	1
	p002	PLAC	1d	Neut	Neut_03	0
	p002	PLAC	1d	Neut	Neut_04	1
	p002	PLAC	1d	Neut	Neut_05	1
	p002	PLAC	1d	Neut	Neut_06	1
	p002	PLAC	1d	Neut	Neut_07	1
	p002	PLAC	1d	Neut	Neut_08	0
	p002	PLAC	1d	Neut	Neut_09	1
	p002	PLAC	1d	Neut	Neut_10	0
	p002	PLAC	1d	Neut	Neut_11	0
	p002	PLAC	1d	Neut	Neut_12	0
	p002	PLAC	1d	Neut	Neut_13	0
	p002	PLAC	1d	Neut	Neut_14	0
	p002	PLAC	1d	Neut	Neut_15	1
	p002	PLAC	1d	Neut	Neut_16	0
	p002	PLAC	1d	Neut	Neut_17	0
	p002	PLAC	1d	Neut	Neut_18	0
	p002	PLAC	1d	Neut	Neut_19	1
	p002	PLAC	1d	Neut	Neut_20	1
	p002	PLAC	1d	Neut	Neut_21	0
	p002	PLAC	1d	Neut	Neut_22	0
	p002	PLAC	1d	Neut	Neut_23	0
	p002	PLAC	1d	Neut	Neut_24	0
	p002	PLAC	1d	Neut	Neut_25	0
	p002	PLAC	1d	Neut	Neut_26	1
	p002	PLAC	1d	Neut	Neut_27	0
	p002	PLAC	1d	Neut	Neut_28	0
	p002	PLAC	1d	Neut	Neut_29	0
	p002	PLAC	1d	Neut	Neut_30	1
	p003	PLAC	28d	Neg	Neg_01	0
	p003	PLAC	28d	Neg	Neg_02	0
	p003	PLAC	28d	Neg	Neg_03	1
	p003	PLAC	28d	Neg	Neg_04	0
	p003	PLAC	28d	Neg	Neg_05	1
	p003	PLAC	28d	Neg	Neg_06	1
	p003	PLAC	28d	Neg	Neg_07	0
	p003	PLAC	28d	Neg	Neg_08	0
	p003	PLAC	28d	Neg	Neg_09	1
	p003	PLAC	28d	Neg	Neg_10	0
	p003	PLAC	28d	Neg	Neg_11	1
	p003	PLAC	28d	Neg	Neg_12	0
	p003	PLAC	28d	Neg	Neg_13	0
	p003	PLAC	28d	Neg	Neg_14	1
	p003	PLAC	28d	Neg	Neg_15	1
	p003	PLAC	28d	Neg	Neg_16	1
	p003	PLAC	28d	Neg	Neg_17	1
	p003	PLAC	28d	Neg	Neg_18	1
	p003	PLAC	28d	Neg	Neg_19	1
	p003	PLAC	28d	Neg	Neg_20	1
	p003	PLAC	28d	Neg	Neg_21	1
	p003	PLAC	28d	Neg	Neg_22	0
	p003	PLAC	28d	Neg	Neg_23	0
	p003	PLAC	28d	Neg	Neg_24	0
	p003	PLAC	28d	Neg	Neg_25	0
	p003	PLAC	28d	Neg	Neg_26	1
	p003	PLAC	28d	Neg	Neg_27	1
	p003	PLAC	28d	Neg	Neg_28	0
	p003	PLAC	28d	Neg	Neg_29	0
	p003	PLAC	28d	Neg	Neg_30	0
	p003	PLAC	28d	Neut	Neut_01	0
	p003	PLAC	28d	Neut	Neut_02	1
	p003	PLAC	28d	Neut	Neut_03	1
	p003	PLAC	28d	Neut	Neut_04	0
	p003	PLAC	28d	Neut	Neut_05	0
	p003	PLAC	28d	Neut	Neut_06	1
	p003	PLAC	28d	Neut	Neut_07	0
	p003	PLAC	28d	Neut	Neut_08	1
	p003	PLAC	28d	Neut	Neut_09	0
	p003	PLAC	28d	Neut	Neut_10	0
	p003	PLAC	28d	Neut	Neut_11	1
	p003	PLAC	28d	Neut	Neut_12	0
	p003	PLAC	28d	Neut	Neut_13	0
	p003	PLAC	28d	Neut	Neut_14	1
	p003	PLAC	28d	Neut	Neut_15	1
	p003	PLAC	28d	Neut	Neut_16	0
	p003	PLAC	28d	Neut	Neut_17	0
	p003	PLAC	28d	Neut	Neut_18	0
	p003	PLAC	28d	Neut	Neut_19	0
	p003	PLAC	28d	Neut	Neut_20	0
	p003	PLAC	28d	Neut	Neut_21	0
	p003	PLAC	28d	Neut	Neut_22	1
	p003	PLAC	28d	Neut	Neut_23	0
	p003	PLAC	28d	Neut	Neut_24	0
	p003	PLAC	28d	Neut	Neut_25	1
	p003	PLAC	28d	Neut	Neut_26	0
	p003	PLAC	28d	Neut	Neut_27	1
	p003	PLAC	28d	Neut	Neut_28	0
	p003	PLAC	28d	Neut	Neut_29	0
	p003	PLAC	28d	Neut	Neut_30	1
	p004	PLAC	28d	Neg	Neg_01	0
	p004	PLAC	28d	Neg	Neg_02	0
	p004	PLAC	28d	Neg	Neg_03	1
	p004	PLAC	28d	Neg	Neg_04	0
	p004	PLAC	28d	Neg	Neg_05	0
	p004	PLAC	28d	Neg	Neg_06	1
	p004	PLAC	28d	Neg	Neg_07	0
	p004	PLAC	28d	Neg	Neg_08	0
	p004	PLAC	28d	Neg	Neg_09	0
	p004	PLAC	28d	Neg	Neg_10	0
	p004	PLAC	28d	Neg	Neg_11	1
	p004	PLAC	28d	Neg	Neg_12	1
	p004	PLAC	28d	Neg	Neg_13	0
	p004	PLAC	28d	Neg	Neg_14	1
	p004	PLAC	28d	Neg	Neg_15	0
	p004	PLAC	28d	Neg	Neg_16	0
	p004	PLAC	28d	Neg	Neg_17	1
	p004	PLAC	28d	Neg	Neg_18	0
	p004	PLAC	28d	Neg	Neg_19	0
	p004	PLAC	28d	Neg	Neg_20	1
	p004	PLAC	28d	Neg	Neg_21	1
	p004	PLAC	28d	Neg	Neg_22	0
	p004	PLAC	28d	Neg	Neg_23	1
	p004	PLAC	28d	Neg	Neg_24	0
	p004	PLAC	28d	Neg	Neg_25	0
	p004	PLAC	28d	Neg	Neg_26	0
	p004	PLAC	28d	Neg	Neg_27	0
	p004	PLAC	28d	Neg	Neg_28	1
	p004	PLAC	28d	Neg	Neg_29	1
	p004	PLAC	28d	Neg	Neg_30	1
	p004	PLAC	28d	Neut	Neut_01	1
	p004	PLAC	28d	Neut	Neut_02	0
	p004	PLAC	28d	Neut	Neut_03	0
	p004	PLAC	28d	Neut	Neut_04	0
	p004	PLAC	28d	Neut	Neut_05	0
	p004	PLAC	28d	Neut	Neut_06	1
	p004	PLAC	28d	Neut	Neut_07	1
	p004	PLAC	28d	Neut	Neut_08	1
	p004	PLAC	28d	Neut	Neut_09	1
	p004	PLAC	28d	Neut	Neut_10	0
	p004	PLAC	28d	Neut	Neut_11	0
	p004	PLAC	28d	Neut	Neut_12	0
	p004	PLAC	28d	Neut	Neut_13	0
	p004	PLAC	28d	Neut	Neut_14	0
	p004	PLAC	28d	Neut	Neut_15	0
	p004	PLAC	28d	Neut	Neut_16	0
	p004	PLAC	28d	Neut	Neut_17	0
	p004	PLAC	28d	Neut	Neut_18	0
	p004	PLAC	28d	Neut	Neut_19	0
	p004	PLAC	28d	Neut	Neut_20	0
	p004	PLAC	28d	Neut	Neut_21	1
	p004	PLAC	28d	Neut	Neut_22	0
	p004	PLAC	28d	Neut	Neut_23	0
	p004	PLAC	28d	Neut	Neut_24	1
	p004	PLAC	28d	Neut	Neut_25	0
	p004	PLAC	28d	Neut	Neut_26	1
	p004	PLAC	28d	Neut	Neut_27	0
	p004	PLAC	28d	Neut	Neut_28	0
	p004	PLAC	28d	Neut	Neut_29	0
	p004	PLAC	28d	Neut	Neut_30	1
	p005	YOH	1d	Neg	Neg_01	0
	p005	YOH	1d	Neg	Neg_02	1
	p005	YOH	1d	Neg	Neg_03	0
	p005	YOH	1d	Neg	Neg_04	1
	p005	YOH	1d	Neg	Neg_05	1
	p005	YOH	1d	Neg	Neg_06	0
	p005	YOH	1d	Neg	Neg_07	1
	p005	YOH	1d	Neg	Neg_08	1
	p005	YOH	1d	Neg	Neg_09	1
	p005	YOH	1d	Neg	Neg_10	0
	p005	YOH	1d	Neg	Neg_11	1
	p005	YOH	1d	Neg	Neg_12	1
	p005	YOH	1d	Neg	Neg_13	1
	p005	YOH	1d	Neg	Neg_14	1
	p005	YOH	1d	Neg	Neg_15	1
	p005	YOH	1d	Neg	Neg_16	1
	p005	YOH	1d	Neg	Neg_17	1
	p005	YOH	1d	Neg	Neg_18	1
	p005	YOH	1d	Neg	Neg_19	0
	p005	YOH	1d	Neg	Neg_20	1
	p005	YOH	1d	Neg	Neg_21	1
	p005	YOH	1d	Neg	Neg_22	1
	p005	YOH	1d	Neg	Neg_23	0
	p005	YOH	1d	Neg	Neg_24	1
	p005	YOH	1d	Neg	Neg_25	1
	p005	YOH	1d	Neg	Neg_26	1
	p005	YOH	1d	Neg	Neg_27	1
	p005	YOH	1d	Neg	Neg_28	0
	p005	YOH	1d	Neg	Neg_29	1
	p005	YOH	1d	Neg	Neg_30	1
	p005	YOH	1d	Neut	Neut_01	1
	p005	YOH	1d	Neut	Neut_02	1
	p005	YOH	1d	Neut	Neut_03	0
	p005	YOH	1d	Neut	Neut_04	1
	p005	YOH	1d	Neut	Neut_05	1
	p005	YOH	1d	Neut	Neut_06	1
	p005	YOH	1d	Neut	Neut_07	1
	p005	YOH	1d	Neut	Neut_08	1
	p005	YOH	1d	Neut	Neut_09	0
	p005	YOH	1d	Neut	Neut_10	1
	p005	YOH	1d	Neut	Neut_11	1
	p005	YOH	1d	Neut	Neut_12	1
	p005	YOH	1d	Neut	Neut_13	1
	p005	YOH	1d	Neut	Neut_14	0
	p005	YOH	1d	Neut	Neut_15	0
	p005	YOH	1d	Neut	Neut_16	1
	p005	YOH	1d	Neut	Neut_17	1
	p005	YOH	1d	Neut	Neut_18	0
	p005	YOH	1d	Neut	Neut_19	1
	p005	YOH	1d	Neut	Neut_20	0
	p005	YOH	1d	Neut	Neut_21	0
	p005	YOH	1d	Neut	Neut_22	1
	p005	YOH	1d	Neut	Neut_23	1
	p005	YOH	1d	Neut	Neut_24	0
	p005	YOH	1d	Neut	Neut_25	1
	p005	YOH	1d	Neut	Neut_26	1
	p005	YOH	1d	Neut	Neut_27	1
	p005	YOH	1d	Neut	Neut_28	0
	p005	YOH	1d	Neut	Neut_29	0
	p005	YOH	1d	Neut	Neut_30	1
	p006	YOH	1d	Neg	Neg_01	1
	p006	YOH	1d	Neg	Neg_02	1
	p006	YOH	1d	Neg	Neg_03	1
	p006	YOH	1d	Neg	Neg_04	1
	p006	YOH	1d	Neg	Neg_05	0
	p006	YOH	1d	Neg	Neg_06	0
	p006	YOH	1d	Neg	Neg_07	1
	p006	YOH	1d	Neg	Neg_08	1
	p006	YOH	1d	Neg	Neg_09	1
	p006	YOH	1d	Neg	Neg_10	0
	p006	YOH	1d	Neg	Neg_11	1
	p006	YOH	1d	Neg	Neg_12	1
	p006	YOH	1d	Neg	Neg_13	0
	p006	YOH	1d	Neg	Neg_14	1
	p006	YOH	1d	Neg	Neg_15	1
	p006	YOH	1d	Neg	Neg_16	0
	p006	YOH	1d	Neg	Neg_17	1
	p006	YOH	1d	Neg	Neg_18	1
	p006	YOH	1d	Neg	Neg_19	1
	p006	YOH	1d	Neg	Neg_20	1
	p006	YOH	1d	Neg	Neg_21	1
	p006	YOH	1d	Neg	Neg_22	1
	p006	YOH	1d	Neg	Neg_23	1
	p006	YOH	1d	Neg	Neg_24	0
	p006	YOH	1d	Neg	Neg_25	0
	p006	YOH	1d	Neg	Neg_26	1
	p006	YOH	1d	Neg	Neg_27	1
	p006	YOH	1d	Neg	Neg_28	0
	p006	YOH	1d	Neg	Neg_29	1
	p006	YOH	1d	Neg	Neg_30	1
	p006	YOH	1d	Neut	Neut_01	0
	p006	YOH	1d	Neut	Neut_02	0
	p006	YOH	1d	Neut	Neut_03	0
	p006	YOH	1d	Neut	Neut_04	0
	p006	YOH	1d	Neut	Neut_05	0
	p006	YOH	1d	Neut	Neut_06	1
	p006	YOH	1d	Neut	Neut_07	1
	p006	YOH	1d	Neut	Neut_08	0
	p006	YOH	1d	Neut	Neut_09	1
	p006	YOH	1d	Neut	Neut_10	0
	p006	YOH	1d	Neut	Neut_11	1
	p006	YOH	1d	Neut	Neut_12	0
	p006	YOH	1d	Neut	Neut_13	1
	p006	YOH	1d	Neut	Neut_14	0
	p006	YOH	1d	Neut	Neut_15	1
	p006	YOH	1d	Neut	Neut_16	1
	p006	YOH	1d	Neut	Neut_17	0
	p006	YOH	1d	Neut	Neut_18	0
	p006	YOH	1d	Neut	Neut_19	0
	p006	YOH	1d	Neut	Neut_20	0
	p006	YOH	1d	Neut	Neut_21	0
	p006	YOH	1d	Neut	Neut_22	0
	p006	YOH	1d	Neut	Neut_23	0
	p006	YOH	1d	Neut	Neut_24	1
	p006	YOH	1d	Neut	Neut_25	0
	p006	YOH	1d	Neut	Neut_26	1
	p006	YOH	1d	Neut	Neut_27	0
	p006	YOH	1d	Neut	Neut_28	0
	p006	YOH	1d	Neut	Neut_29	0
	p006	YOH	1d	Neut	Neut_30	1
	p007	YOH	28d	Neg	Neg_01	0
	p007	YOH	28d	Neg	Neg_02	1
	p007	YOH	28d	Neg	Neg_03	1
	p007	YOH	28d	Neg	Neg_04	0
	p007	YOH	28d	Neg	Neg_05	0
	p007	YOH	28d	Neg	Neg_06	1
	p007	YOH	28d	Neg	Neg_07	0
	p007	YOH	28d	Neg	Neg_08	1
	p007	YOH	28d	Neg	Neg_09	1
	p007	YOH	28d	Neg	Neg_10	0
	p007	YOH	28d	Neg	Neg_11	1
	p007	YOH	28d	Neg	Neg_12	1
	p007	YOH	28d	Neg	Neg_13	1
	p007	YOH	28d	Neg	Neg_14	1
	p007	YOH	28d	Neg	Neg_15	1
	p007	YOH	28d	Neg	Neg_16	1
	p007	YOH	28d	Neg	Neg_17	1
	p007	YOH	28d	Neg	Neg_18	1
	p007	YOH	28d	Neg	Neg_19	0
	p007	YOH	28d	Neg	Neg_20	1
	p007	YOH	28d	Neg	Neg_21	1
	p007	YOH	28d	Neg	Neg_22	1
	p007	YOH	28d	Neg	Neg_23	1
	p007	YOH	28d	Neg	Neg_24	1
	p007	YOH	28d	Neg	Neg_25	1
	p007	YOH	28d	Neg	Neg_26	1
	p007	YOH	28d	Neg	Neg_27	0
	p007	YOH	28d	Neg	Neg_28	1
	p007	YOH	28d	Neg	Neg_29	1
	p007	YOH	28d	Neg	Neg_30	1
	p007	YOH	28d	Neut	Neut_01	1
	p007	YOH	28d	Neut	Neut_02	0
	p007	YOH	28d	Neut	Neut_03	0
	p007	YOH	28d	Neut	Neut_04	0
	p007	YOH	28d	Neut	Neut_05	0
	p007	YOH	28d	Neut	Neut_06	1
	p007	YOH	28d	Neut	Neut_07	0
	p007	YOH	28d	Neut	Neut_08	0
	p007	YOH	28d	Neut	Neut_09	1
	p007	YOH	28d	Neut	Neut_10	1
	p007	YOH	28d	Neut	Neut_11	0
	p007	YOH	28d	Neut	Neut_12	1
	p007	YOH	28d	Neut	Neut_13	1
	p007	YOH	28d	Neut	Neut_14	0
	p007	YOH	28d	Neut	Neut_15	0
	p007	YOH	28d	Neut	Neut_16	0
	p007	YOH	28d	Neut	Neut_17	1
	p007	YOH	28d	Neut	Neut_18	0
	p007	YOH	28d	Neut	Neut_19	0
	p007	YOH	28d	Neut	Neut_20	1
	p007	YOH	28d	Neut	Neut_21	0
	p007	YOH	28d	Neut	Neut_22	0
	p007	YOH	28d	Neut	Neut_23	0
	p007	YOH	28d	Neut	Neut_24	1
	p007	YOH	28d	Neut	Neut_25	0
	p007	YOH	28d	Neut	Neut_26	1
	p007	YOH	28d	Neut	Neut_27	1
	p007	YOH	28d	Neut	Neut_28	0
	p007	YOH	28d	Neut	Neut_29	1
	p007	YOH	28d	Neut	Neut_30	0
	p008	YOH	28d	Neg	Neg_01	1
	p008	YOH	28d	Neg	Neg_02	1
	p008	YOH	28d	Neg	Neg_03	0
	p008	YOH	28d	Neg	Neg_04	0
	p008	YOH	28d	Neg	Neg_05	0
	p008	YOH	28d	Neg	Neg_06	0
	p008	YOH	28d	Neg	Neg_07	1
	p008	YOH	28d	Neg	Neg_08	1
	p008	YOH	28d	Neg	Neg_09	1
	p008	YOH	28d	Neg	Neg_10	0
	p008	YOH	28d	Neg	Neg_11	1
	p008	YOH	28d	Neg	Neg_12	0
	p008	YOH	28d	Neg	Neg_13	1
	p008	YOH	28d	Neg	Neg_14	0
	p008	YOH	28d	Neg	Neg_15	0
	p008	YOH	28d	Neg	Neg_16	1
	p008	YOH	28d	Neg	Neg_17	1
	p008	YOH	28d	Neg	Neg_18	1
	p008	YOH	28d	Neg	Neg_19	1
	p008	YOH	28d	Neg	Neg_20	1
	p008	YOH	28d	Neg	Neg_21	1
	p008	YOH	28d	Neg	Neg_22	1
	p008	YOH	28d	Neg	Neg_23	1
	p008	YOH	28d	Neg	Neg_24	1
	p008	YOH	28d	Neg	Neg_25	1
	p008	YOH	28d	Neg	Neg_26	0
	p008	YOH	28d	Neg	Neg_27	1
	p008	YOH	28d	Neg	Neg_28	0
	p008	YOH	28d	Neg	Neg_29	0
	p008	YOH	28d	Neg	Neg_30	0
	p008	YOH	28d	Neut	Neut_01	0
	p008	YOH	28d	Neut	Neut_02	1
	p008	YOH	28d	Neut	Neut_03	0
	p008	YOH	28d	Neut	Neut_04	0
	p008	YOH	28d	Neut	Neut_05	0
	p008	YOH	28d	Neut	Neut_06	0
	p008	YOH	28d	Neut	Neut_07	0
	p008	YOH	28d	Neut	Neut_08	0
	p008	YOH	28d	Neut	Neut_09	0
	p008	YOH	28d	Neut	Neut_10	1
	p008	YOH	28d	Neut	Neut_11	1
	p008	YOH	28d	Neut	Neut_12	1
	p008	YOH	28d	Neut	Neut_13	1
	p008	YOH	28d	Neut	Neut_14	1
	p008	YOH	28d	Neut	Neut_15	0
	p008	YOH	28d	Neut	Neut_16	0
	p008	YOH	28d	Neut	Neut_17	1
	p008	YOH	28d	Neut	Neut_18	0
	p008	YOH	28d	Neut	Neut_19	0
	p008	YOH	28d	Neut	Neut_20	0
	p008	YOH	28d	Neut	Neut_21	0
	p008	YOH	28d	Neut	Neut_22	0
	p008	YOH	28d	Neut	Neut_23	0
	p008	YOH	28d	Neut	Neut_24	0
	p008	YOH	28d	Neut	Neut_25	1
	p008	YOH	28d	Neut	Neut_26	0
	p008	YOH	28d	Neut	Neut_27	1
	p008	YOH	28d	Neut	Neut_28	0
	p008	YOH	28d	Neut	Neut_29	0
	p008	YOH	28d	Neut	Neut_30	1
	p009	PLAC	1d	Neg	Neg_01	1
	p009	PLAC	1d	Neg	Neg_02	1
	p009	PLAC	1d	Neg	Neg_03	0
	p009	PLAC	1d	Neg	Neg_04	0
	p009	PLAC	1d	Neg	Neg_05	0
	p009	PLAC	1d	Neg	Neg_06	1
	p009	PLAC	1d	Neg	Neg_07	1
	p009	PLAC	1d	Neg	Neg_08	1
	p009	PLAC	1d	Neg	Neg_09	1
	p009	PLAC	1d	Neg	Neg_10	0
	p009	PLAC	1d	Neg	Neg_11	0
	p009	PLAC	1d	Neg	Neg_12	0
	p009	PLAC	1d	Neg	Neg_13	0
	p009	PLAC	1d	Neg	Neg_14	1
	p009	PLAC	1d	Neg	Neg_15	1
	p009	PLAC	1d	Neg	Neg_16	1
	p009	PLAC	1d	Neg	Neg_17	1
	p009	PLAC	1d	Neg	Neg_18	0
	p009	PLAC	1d	Neg	Neg_19	1
	p009	PLAC	1d	Neg	Neg_20	1
	p009	PLAC	1d	Neg	Neg_21	0
	p009	PLAC	1d	Neg	Neg_22	1
	p009	PLAC	1d	Neg	Neg_23	0
	p009	PLAC	1d	Neg	Neg_24	0
	p009	PLAC	1d	Neg	Neg_25	1
	p009	PLAC	1d	Neg	Neg_26	0
	p009	PLAC	1d	Neg	Neg_27	0
	p009	PLAC	1d	Neg	Neg_28	0
	p009	PLAC	1d	Neg	Neg_29	0
	p009	PLAC	1d	Neg	Neg_30	0
	p009	PLAC	1d	Neut	Neut_01	0
	p009	PLAC	1d	Neut	Neut_02	1
	p009	PLAC	1d	Neut	Neut_03	0
	p009	PLAC	1d	Neut	Neut_04	0
	p009	PLAC	1d	Neut	Neut_05	0
	p009	PLAC	1d	Neut	Neut_06	0
	p009	PLAC	1d	Neut	Neut_07	1
	p009	PLAC	1d	Neut	Neut_08	0
	p009	PLAC	1d	Neut	Neut_09	0
	p009	PLAC	1d	Neut	Neut_10	0
	p009	PLAC	1d	Neut	Neut_11	0
	p009	PLAC	1d	Neut	Neut_12	0
	p009	PLAC	1d	Neut	Neut_13	0
	p009	PLAC	1d	Neut	Neut_14	0
	p009	PLAC	1d	Neut	Neut_15	1
	p009	PLAC	1d	Neut	Neut_16	0
	p009	PLAC	1d	Neut	Neut_17	0
	p009	PLAC	1d	Neut	Neut_18	1
	p009	PLAC	1d	Neut	Neut_19	0
	p009	PLAC	1d	Neut	Neut_20	0
	p009	PLAC	1d	Neut	Neut_21	0
	p009	PLAC	1d	Neut	Neut_22	0
	p009	PLAC	1d	Neut	Neut_23	0
	p009	PLAC	1d	Neut	Neut_24	0
	p009	PLAC	1d	Neut	Neut_25	0
	p009	PLAC	1d	Neut	Neut_26	1
	p009	PLAC	1d	Neut	Neut_27	1
	p009	PLAC	1d	Neut	Neut_28	0
	p009	PLAC	1d	Neut	Neut_29	1
	p009	PLAC	1d	Neut	Neut_30	1
	p010	PLAC	1d	Neg	Neg_01	1
	p010	PLAC	1d	Neg	Neg_02	1
	p010	PLAC	1d	Neg	Neg_03	1
	p010	PLAC	1d	Neg	Neg_04	0
	p010	PLAC	1d	Neg	Neg_05	1
	p010	PLAC	1d	Neg	Neg_06	1
	p010	PLAC	1d	Neg	Neg_07	1
	p010	PLAC	1d	Neg	Neg_08	1
	p010	PLAC	1d	Neg	Neg_09	1
	p010	PLAC	1d	Neg	Neg_10	1
	p010	PLAC	1d	Neg	Neg_11	1
	p010	PLAC	1d	Neg	Neg_12	0
	p010	PLAC	1d	Neg	Neg_13	0
	p010	PLAC	1d	Neg	Neg_14	1
	p010	PLAC	1d	Neg	Neg_15	1
	p010	PLAC	1d	Neg	Neg_16	1
	p010	PLAC	1d	Neg	Neg_17	1
	p010	PLAC	1d	Neg	Neg_18	1
	p010	PLAC	1d	Neg	Neg_19	1
	p010	PLAC	1d	Neg	Neg_20	1
	p010	PLAC	1d	Neg	Neg_21	1
	p010	PLAC	1d	Neg	Neg_22	1
	p010	PLAC	1d	Neg	Neg_23	0
	p010	PLAC	1d	Neg	Neg_24	0
	p010	PLAC	1d	Neg	Neg_25	1
	p010	PLAC	1d	Neg	Neg_26	1
	p010	PLAC	1d	Neg	Neg_27	0
	p010	PLAC	1d	Neg	Neg_28	1
	p010	PLAC	1d	Neg	Neg_29	1
	p010	PLAC	1d	Neg	Neg_30	1
	p010	PLAC	1d	Neut	Neut_01	1
	p010	PLAC	1d	Neut	Neut_02	1
	p010	PLAC	1d	Neut	Neut_03	1
	p010	PLAC	1d	Neut	Neut_04	0
	p010	PLAC	1d	Neut	Neut_05	0
	p010	PLAC	1d	Neut	Neut_06	1
	p010	PLAC	1d	Neut	Neut_07	1
	p010	PLAC	1d	Neut	Neut_08	1
	p010	PLAC	1d	Neut	Neut_09	1
	p010	PLAC	1d	Neut	Neut_10	0
	p010	PLAC	1d	Neut	Neut_11	0
	p010	PLAC	1d	Neut	Neut_12	1
	p010	PLAC	1d	Neut	Neut_13	1
	p010	PLAC	1d	Neut	Neut_14	1
	p010	PLAC	1d	Neut	Neut_15	1
	p010	PLAC	1d	Neut	Neut_16	0
	p010	PLAC	1d	Neut	Neut_17	1
	p010	PLAC	1d	Neut	Neut_18	0
	p010	PLAC	1d	Neut	Neut_19	1
	p010	PLAC	1d	Neut	Neut_20	1
	p010	PLAC	1d	Neut	Neut_21	1
	p010	PLAC	1d	Neut	Neut_22	1
	p010	PLAC	1d	Neut	Neut_23	1
	p010	PLAC	1d	Neut	Neut_24	1
	p010	PLAC	1d	Neut	Neut_25	0
	p010	PLAC	1d	Neut	Neut_26	1
	p010	PLAC	1d	Neut	Neut_27	0
	p010	PLAC	1d	Neut	Neut_28	1
	p010	PLAC	1d	Neut	Neut_29	1
	p010	PLAC	1d	Neut	Neut_30	1
	p011	PLAC	28d	Neg	Neg_01	1
	p011	PLAC	28d	Neg	Neg_02	1
	p011	PLAC	28d	Neg	Neg_03	1
	p011	PLAC	28d	Neg	Neg_04	1
	p011	PLAC	28d	Neg	Neg_05	0
	p011	PLAC	28d	Neg	Neg_06	1
	p011	PLAC	28d	Neg	Neg_07	0
	p011	PLAC	28d	Neg	Neg_08	1
	p011	PLAC	28d	Neg	Neg_09	1
	p011	PLAC	28d	Neg	Neg_10	0
	p011	PLAC	28d	Neg	Neg_11	0
	p011	PLAC	28d	Neg	Neg_12	0
	p011	PLAC	28d	Neg	Neg_13	0
	p011	PLAC	28d	Neg	Neg_14	1
	p011	PLAC	28d	Neg	Neg_15	0
	p011	PLAC	28d	Neg	Neg_16	1
	p011	PLAC	28d	Neg	Neg_17	1
	p011	PLAC	28d	Neg	Neg_18	1
	p011	PLAC	28d	Neg	Neg_19	1
	p011	PLAC	28d	Neg	Neg_20	1
	p011	PLAC	28d	Neg	Neg_21	1
	p011	PLAC	28d	Neg	Neg_22	0
	p011	PLAC	28d	Neg	Neg_23	0
	p011	PLAC	28d	Neg	Neg_24	0
	p011	PLAC	28d	Neg	Neg_25	1
	p011	PLAC	28d	Neg	Neg_26	1
	p011	PLAC	28d	Neg	Neg_27	0
	p011	PLAC	28d	Neg	Neg_28	0
	p011	PLAC	28d	Neg	Neg_29	1
	p011	PLAC	28d	Neg	Neg_30	0
	p011	PLAC	28d	Neut	Neut_01	1
	p011	PLAC	28d	Neut	Neut_02	1
	p011	PLAC	28d	Neut	Neut_03	1
	p011	PLAC	28d	Neut	Neut_04	1
	p011	PLAC	28d	Neut	Neut_05	0
	p011	PLAC	28d	Neut	Neut_06	0
	p011	PLAC	28d	Neut	Neut_07	1
	p011	PLAC	28d	Neut	Neut_08	0
	p011	PLAC	28d	Neut	Neut_09	0
	p011	PLAC	28d	Neut	Neut_10	1
	p011	PLAC	28d	Neut	Neut_11	0
	p011	PLAC	28d	Neut	Neut_12	0
	p011	PLAC	28d	Neut	Neut_13	1
	p011	PLAC	28d	Neut	Neut_14	0
	p011	PLAC	28d	Neut	Neut_15	1
	p011	PLAC	28d	Neut	Neut_16	1
	p011	PLAC	28d	Neut	Neut_17	0
	p011	PLAC	28d	Neut	Neut_18	0
	p011	PLAC	28d	Neut	Neut_19	1
	p011	PLAC	28d	Neut	Neut_20	1
	p011	PLAC	28d	Neut	Neut_21	0
	p011	PLAC	28d	Neut	Neut_22	1
	p011	PLAC	28d	Neut	Neut_23	0
	p011	PLAC	28d	Neut	Neut_24	1
	p011	PLAC	28d	Neut	Neut_25	0
	p011	PLAC	28d	Neut	Neut_26	1
	p011	PLAC	28d	Neut	Neut_27	0
	p011	PLAC	28d	Neut	Neut_28	1
	p011	PLAC	28d	Neut	Neut_29	0
	p011	PLAC	28d	Neut	Neut_30	0
	p012	PLAC	28d	Neg	Neg_01	1
	p012	PLAC	28d	Neg	Neg_02	1
	p012	PLAC	28d	Neg	Neg_03	1
	p012	PLAC	28d	Neg	Neg_04	0
	p012	PLAC	28d	Neg	Neg_05	1
	p012	PLAC	28d	Neg	Neg_06	1
	p012	PLAC	28d	Neg	Neg_07	1
	p012	PLAC	28d	Neg	Neg_08	1
	p012	PLAC	28d	Neg	Neg_09	1
	p012	PLAC	28d	Neg	Neg_10	0
	p012	PLAC	28d	Neg	Neg_11	1
	p012	PLAC	28d	Neg	Neg_12	1
	p012	PLAC	28d	Neg	Neg_13	1
	p012	PLAC	28d	Neg	Neg_14	1
	p012	PLAC	28d	Neg	Neg_15	1
	p012	PLAC	28d	Neg	Neg_16	1
	p012	PLAC	28d	Neg	Neg_17	1
	p012	PLAC	28d	Neg	Neg_18	1
	p012	PLAC	28d	Neg	Neg_19	1
	p012	PLAC	28d	Neg	Neg_20	1
	p012	PLAC	28d	Neg	Neg_21	1
	p012	PLAC	28d	Neg	Neg_22	1
	p012	PLAC	28d	Neg	Neg_23	1
	p012	PLAC	28d	Neg	Neg_24	0
	p012	PLAC	28d	Neg	Neg_25	0
	p012	PLAC	28d	Neg	Neg_26	1
	p012	PLAC	28d	Neg	Neg_27	0
	p012	PLAC	28d	Neg	Neg_28	1
	p012	PLAC	28d	Neg	Neg_29	1
	p012	PLAC	28d	Neg	Neg_30	1
	p012	PLAC	28d	Neut	Neut_01	1
	p012	PLAC	28d	Neut	Neut_02	1
	p012	PLAC	28d	Neut	Neut_03	1
	p012	PLAC	28d	Neut	Neut_04	0
	p012	PLAC	28d	Neut	Neut_05	1
	p012	PLAC	28d	Neut	Neut_06	0
	p012	PLAC	28d	Neut	Neut_07	0
	p012	PLAC	28d	Neut	Neut_08	1
	p012	PLAC	28d	Neut	Neut_09	0
	p012	PLAC	28d	Neut	Neut_10	1
	p012	PLAC	28d	Neut	Neut_11	0
	p012	PLAC	28d	Neut	Neut_12	1
	p012	PLAC	28d	Neut	Neut_13	1
	p012	PLAC	28d	Neut	Neut_14	1
	p012	PLAC	28d	Neut	Neut_15	0
	p012	PLAC	28d	Neut	Neut_16	1
	p012	PLAC	28d	Neut	Neut_17	0
	p012	PLAC	28d	Neut	Neut_18	1
	p012	PLAC	28d	Neut	Neut_19	1
	p012	PLAC	28d	Neut	Neut_20	1
	p012	PLAC	28d	Neut	Neut_21	0
	p012	PLAC	28d	Neut	Neut_22	0
	p012	PLAC	28d	Neut	Neut_23	0
	p012	PLAC	28d	Neut	Neut_24	1
	p012	PLAC	28d	Neut	Neut_25	1
	p012	PLAC	28d	Neut	Neut_26	1
	p012	PLAC	28d	Neut	Neut_27	1
	p012	PLAC	28d	Neut	Neut_28	0
	p012	PLAC	28d	Neut	Neut_29	0
	p012	PLAC	28d	Neut	Neut_30	0
	p013	YOH	1d	Neg	Neg_01	1
	p013	YOH	1d	Neg	Neg_02	0
	p013	YOH	1d	Neg	Neg_03	1
	p013	YOH	1d	Neg	Neg_04	0
	p013	YOH	1d	Neg	Neg_05	0
	p013	YOH	1d	Neg	Neg_06	0
	p013	YOH	1d	Neg	Neg_07	1
	p013	YOH	1d	Neg	Neg_08	1
	p013	YOH	1d	Neg	Neg_09	1
	p013	YOH	1d	Neg	Neg_10	1
	p013	YOH	1d	Neg	Neg_11	1
	p013	YOH	1d	Neg	Neg_12	1
	p013	YOH	1d	Neg	Neg_13	1
	p013	YOH	1d	Neg	Neg_14	1
	p013	YOH	1d	Neg	Neg_15	1
	p013	YOH	1d	Neg	Neg_16	0
	p013	YOH	1d	Neg	Neg_17	1
	p013	YOH	1d	Neg	Neg_18	1
	p013	YOH	1d	Neg	Neg_19	0
	p013	YOH	1d	Neg	Neg_20	1
	p013	YOH	1d	Neg	Neg_21	0
	p013	YOH	1d	Neg	Neg_22	0
	p013	YOH	1d	Neg	Neg_23	1
	p013	YOH	1d	Neg	Neg_24	1
	p013	YOH	1d	Neg	Neg_25	1
	p013	YOH	1d	Neg	Neg_26	1
	p013	YOH	1d	Neg	Neg_27	0
	p013	YOH	1d	Neg	Neg_28	1
	p013	YOH	1d	Neg	Neg_29	1
	p013	YOH	1d	Neg	Neg_30	1
	p013	YOH	1d	Neut	Neut_01	1
	p013	YOH	1d	Neut	Neut_02	1
	p013	YOH	1d	Neut	Neut_03	0
	p013	YOH	1d	Neut	Neut_04	1
	p013	YOH	1d	Neut	Neut_05	1
	p013	YOH	1d	Neut	Neut_06	0
	p013	YOH	1d	Neut	Neut_07	1
	p013	YOH	1d	Neut	Neut_08	0
	p013	YOH	1d	Neut	Neut_09	1
	p013	YOH	1d	Neut	Neut_10	1
	p013	YOH	1d	Neut	Neut_11	1
	p013	YOH	1d	Neut	Neut_12	0
	p013	YOH	1d	Neut	Neut_13	1
	p013	YOH	1d	Neut	Neut_14	1
	p013	YOH	1d	Neut	Neut_15	0
	p013	YOH	1d	Neut	Neut_16	0
	p013	YOH	1d	Neut	Neut_17	0
	p013	YOH	1d	Neut	Neut_18	1
	p013	YOH	1d	Neut	Neut_19	1
	p013	YOH	1d	Neut	Neut_20	1
	p013	YOH	1d	Neut	Neut_21	0
	p013	YOH	1d	Neut	Neut_22	0
	p013	YOH	1d	Neut	Neut_23	0
	p013	YOH	1d	Neut	Neut_24	0
	p013	YOH	1d	Neut	Neut_25	1
	p013	YOH	1d	Neut	Neut_26	0
	p013	YOH	1d	Neut	Neut_27	0
	p013	YOH	1d	Neut	Neut_28	0
	p013	YOH	1d	Neut	Neut_29	0
	p013	YOH	1d	Neut	Neut_30	1
	p014	YOH	1d	Neg	Neg_01	1
	p014	YOH	1d	Neg	Neg_02	1
	p014	YOH	1d	Neg	Neg_03	0
	p014	YOH	1d	Neg	Neg_04	0
	p014	YOH	1d	Neg	Neg_05	0
	p014	YOH	1d	Neg	Neg_06	0
	p014	YOH	1d	Neg	Neg_07	1
	p014	YOH	1d	Neg	Neg_08	0
	p014	YOH	1d	Neg	Neg_09	0
	p014	YOH	1d	Neg	Neg_10	1
	p014	YOH	1d	Neg	Neg_11	1
	p014	YOH	1d	Neg	Neg_12	0
	p014	YOH	1d	Neg	Neg_13	0
	p014	YOH	1d	Neg	Neg_14	1
	p014	YOH	1d	Neg	Neg_15	0
	p014	YOH	1d	Neg	Neg_16	0
	p014	YOH	1d	Neg	Neg_17	1
	p014	YOH	1d	Neg	Neg_18	1
	p014	YOH	1d	Neg	Neg_19	0
	p014	YOH	1d	Neg	Neg_20	1
	p014	YOH	1d	Neg	Neg_21	1
	p014	YOH	1d	Neg	Neg_22	0
	p014	YOH	1d	Neg	Neg_23	1
	p014	YOH	1d	Neg	Neg_24	1
	p014	YOH	1d	Neg	Neg_25	0
	p014	YOH	1d	Neg	Neg_26	0
	p014	YOH	1d	Neg	Neg_27	0
	p014	YOH	1d	Neg	Neg_28	0
	p014	YOH	1d	Neg	Neg_29	1
	p014	YOH	1d	Neg	Neg_30	1
	p014	YOH	1d	Neut	Neut_01	0
	p014	YOH	1d	Neut	Neut_02	1
	p014	YOH	1d	Neut	Neut_03	0
	p014	YOH	1d	Neut	Neut_04	0
	p014	YOH	1d	Neut	Neut_05	0
	p014	YOH	1d	Neut	Neut_06	1
	p014	YOH	1d	Neut	Neut_07	0
	p014	YOH	1d	Neut	Neut_08	0
	p014	YOH	1d	Neut	Neut_09	1
	p014	YOH	1d	Neut	Neut_10	0
	p014	YOH	1d	Neut	Neut_11	1
	p014	YOH	1d	Neut	Neut_12	0
	p014	YOH	1d	Neut	Neut_13	0
	p014	YOH	1d	Neut	Neut_14	0
	p014	YOH	1d	Neut	Neut_15	1
	p014	YOH	1d	Neut	Neut_16	1
	p014	YOH	1d	Neut	Neut_17	0
	p014	YOH	1d	Neut	Neut_18	0
	p014	YOH	1d	Neut	Neut_19	0
	p014	YOH	1d	Neut	Neut_20	1
	p014	YOH	1d	Neut	Neut_21	0
	p014	YOH	1d	Neut	Neut_22	0
	p014	YOH	1d	Neut	Neut_23	0
	p014	YOH	1d	Neut	Neut_24	0
	p014	YOH	1d	Neut	Neut_25	0
	p014	YOH	1d	Neut	Neut_26	1
	p014	YOH	1d	Neut	Neut_27	1
	p014	YOH	1d	Neut	Neut_28	0
	p014	YOH	1d	Neut	Neut_29	0
	p014	YOH	1d	Neut	Neut_30	0
	p015	YOH	28d	Neg	Neg_01	1
	p015	YOH	28d	Neg	Neg_02	1
	p015	YOH	28d	Neg	Neg_03	1
	p015	YOH	28d	Neg	Neg_04	0
	p015	YOH	28d	Neg	Neg_05	0
	p015	YOH	28d	Neg	Neg_06	0
	p015	YOH	28d	Neg	Neg_07	0
	p015	YOH	28d	Neg	Neg_08	1
	p015	YOH	28d	Neg	Neg_09	1
	p015	YOH	28d	Neg	Neg_10	0
	p015	YOH	28d	Neg	Neg_11	0
	p015	YOH	28d	Neg	Neg_12	0
	p015	YOH	28d	Neg	Neg_13	1
	p015	YOH	28d	Neg	Neg_14	0
	p015	YOH	28d	Neg	Neg_15	0
	p015	YOH	28d	Neg	Neg_16	1
	p015	YOH	28d	Neg	Neg_17	1
	p015	YOH	28d	Neg	Neg_18	1
	p015	YOH	28d	Neg	Neg_19	1
	p015	YOH	28d	Neg	Neg_20	1
	p015	YOH	28d	Neg	Neg_21	1
	p015	YOH	28d	Neg	Neg_22	1
	p015	YOH	28d	Neg	Neg_23	1
	p015	YOH	28d	Neg	Neg_24	0
	p015	YOH	28d	Neg	Neg_25	1
	p015	YOH	28d	Neg	Neg_26	1
	p015	YOH	28d	Neg	Neg_27	1
	p015	YOH	28d	Neg	Neg_28	1
	p015	YOH	28d	Neg	Neg_29	1
	p015	YOH	28d	Neg	Neg_30	1
	p015	YOH	28d	Neut	Neut_01	1
	p015	YOH	28d	Neut	Neut_02	1
	p015	YOH	28d	Neut	Neut_03	1
	p015	YOH	28d	Neut	Neut_04	1
	p015	YOH	28d	Neut	Neut_05	1
	p015	YOH	28d	Neut	Neut_06	1
	p015	YOH	28d	Neut	Neut_07	1
	p015	YOH	28d	Neut	Neut_08	1
	p015	YOH	28d	Neut	Neut_09	1
	p015	YOH	28d	Neut	Neut_10	1
	p015	YOH	28d	Neut	Neut_11	0
	p015	YOH	28d	Neut	Neut_12	1
	p015	YOH	28d	Neut	Neut_13	1
	p015	YOH	28d	Neut	Neut_14	0
	p015	YOH	28d	Neut	Neut_15	1
	p015	YOH	28d	Neut	Neut_16	0
	p015	YOH	28d	Neut	Neut_17	1
	p015	YOH	28d	Neut	Neut_18	0
	p015	YOH	28d	Neut	Neut_19	0
	p015	YOH	28d	Neut	Neut_20	1
	p015	YOH	28d	Neut	Neut_21	0
	p015	YOH	28d	Neut	Neut_22	1
	p015	YOH	28d	Neut	Neut_23	0
	p015	YOH	28d	Neut	Neut_24	1
	p015	YOH	28d	Neut	Neut_25	1
	p015	YOH	28d	Neut	Neut_26	1
	p015	YOH	28d	Neut	Neut_27	1
	p015	YOH	28d	Neut	Neut_28	0
	p015	YOH	28d	Neut	Neut_29	1
	p015	YOH	28d	Neut	Neut_30	0
	p016	YOH	28d	Neg	Neg_01	1
	p016	YOH	28d	Neg	Neg_02	1
	p016	YOH	28d	Neg	Neg_03	1
	p016	YOH	28d	Neg	Neg_04	0
	p016	YOH	28d	Neg	Neg_05	0
	p016	YOH	28d	Neg	Neg_06	0
	p016	YOH	28d	Neg	Neg_07	1
	p016	YOH	28d	Neg	Neg_08	1
	p016	YOH	28d	Neg	Neg_09	1
	p016	YOH	28d	Neg	Neg_10	0
	p016	YOH	28d	Neg	Neg_11	0
	p016	YOH	28d	Neg	Neg_12	1
	p016	YOH	28d	Neg	Neg_13	0
	p016	YOH	28d	Neg	Neg_14	1
	p016	YOH	28d	Neg	Neg_15	1
	p016	YOH	28d	Neg	Neg_16	1
	p016	YOH	28d	Neg	Neg_17	1
	p016	YOH	28d	Neg	Neg_18	1
	p016	YOH	28d	Neg	Neg_19	1
	p016	YOH	28d	Neg	Neg_20	1
	p016	YOH	28d	Neg	Neg_21	0
	p016	YOH	28d	Neg	Neg_22	1
	p016	YOH	28d	Neg	Neg_23	0
	p016	YOH	28d	Neg	Neg_24	0
	p016	YOH	28d	Neg	Neg_25	1
	p016	YOH	28d	Neg	Neg_26	0
	p016	YOH	28d	Neg	Neg_27	0
	p016	YOH	28d	Neg	Neg_28	1
	p016	YOH	28d	Neg	Neg_29	1
	p016	YOH	28d	Neg	Neg_30	0
	p016	YOH	28d	Neut	Neut_01	0
	p016	YOH	28d	Neut	Neut_02	0
	p016	YOH	28d	Neut	Neut_03	0
	p016	YOH	28d	Neut	Neut_04	1
	p016	YOH	28d	Neut	Neut_05	0
	p016	YOH	28d	Neut	Neut_06	0
	p016	YOH	28d	Neut	Neut_07	0
	p016	YOH	28d	Neut	Neut_08	0
	p016	YOH	28d	Neut	Neut_09	0
	p016	YOH	28d	Neut	Neut_10	1
	p016	YOH	28d	Neut	Neut_11	0
	p016	YOH	28d	Neut	Neut_12	0
	p016	YOH	28d	Neut	Neut_13	0
	p016	YOH	28d	Neut	Neut_14	0
	p016	YOH	28d	Neut	Neut_15	1
	p016	YOH	28d	Neut	Neut_16	1
	p016	YOH	28d	Neut	Neut_17	0
	p016	YOH	28d	Neut	Neut_18	1
	p016	YOH	28d	Neut	Neut_19	0
	p016	YOH	28d	Neut	Neut_20	0
	p016	YOH	28d	Neut	Neut_21	1
	p016	YOH	28d	Neut	Neut_22	0
	p016	YOH	28d	Neut	Neut_23	1
	p016	YOH	28d	Neut	Neut_24	0
	p016	YOH	28d	Neut	Neut_25	1
	p016	YOH	28d	Neut	Neut_26	1
	p016	YOH	28d	Neut	Neut_27	0
	p016	YOH	28d	Neut	Neut_28	0
	p016	YOH	28d	Neut	Neut_29	0
	p016	YOH	28d	Neut	Neut_30	0
	p017	PLAC	1d	Neg	Neg_01	1
	p017	PLAC	1d	Neg	Neg_02	1
	p017	PLAC	1d	Neg	Neg_03	0
	p017	PLAC	1d	Neg	Neg_04	1
	p017	PLAC	1d	Neg	Neg_05	0
	p017	PLAC	1d	Neg	Neg_06	1
	p017	PLAC	1d	Neg	Neg_07	0
	p017	PLAC	1d	Neg	Neg_08	1
	p017	PLAC	1d	Neg	Neg_09	1
	p017	PLAC	1d	Neg	Neg_10	0
	p017	PLAC	1d	Neg	Neg_11	1
	p017	PLAC	1d	Neg	Neg_12	1
	p017	PLAC	1d	Neg	Neg_13	0
	p017	PLAC	1d	Neg	Neg_14	0
	p017	PLAC	1d	Neg	Neg_15	1
	p017	PLAC	1d	Neg	Neg_16	0
	p017	PLAC	1d	Neg	Neg_17	1
	p017	PLAC	1d	Neg	Neg_18	1
	p017	PLAC	1d	Neg	Neg_19	1
	p017	PLAC	1d	Neg	Neg_20	1
	p017	PLAC	1d	Neg	Neg_21	1
	p017	PLAC	1d	Neg	Neg_22	0
	p017	PLAC	1d	Neg	Neg_23	0
	p017	PLAC	1d	Neg	Neg_24	1
	p017	PLAC	1d	Neg	Neg_25	0
	p017	PLAC	1d	Neg	Neg_26	0
	p017	PLAC	1d	Neg	Neg_27	0
	p017	PLAC	1d	Neg	Neg_28	0
	p017	PLAC	1d	Neg	Neg_29	1
	p017	PLAC	1d	Neg	Neg_30	1
	p017	PLAC	1d	Neut	Neut_01	1
	p017	PLAC	1d	Neut	Neut_02	0
	p017	PLAC	1d	Neut	Neut_03	0
	p017	PLAC	1d	Neut	Neut_04	0
	p017	PLAC	1d	Neut	Neut_05	0
	p017	PLAC	1d	Neut	Neut_06	1
	p017	PLAC	1d	Neut	Neut_07	0
	p017	PLAC	1d	Neut	Neut_08	0
	p017	PLAC	1d	Neut	Neut_09	1
	p017	PLAC	1d	Neut	Neut_10	1
	p017	PLAC	1d	Neut	Neut_11	1
	p017	PLAC	1d	Neut	Neut_12	0
	p017	PLAC	1d	Neut	Neut_13	0
	p017	PLAC	1d	Neut	Neut_14	0
	p017	PLAC	1d	Neut	Neut_15	0
	p017	PLAC	1d	Neut	Neut_16	0
	p017	PLAC	1d	Neut	Neut_17	0
	p017	PLAC	1d	Neut	Neut_18	0
	p017	PLAC	1d	Neut	Neut_19	0
	p017	PLAC	1d	Neut	Neut_20	0
	p017	PLAC	1d	Neut	Neut_21	0
	p017	PLAC	1d	Neut	Neut_22	0
	p017	PLAC	1d	Neut	Neut_23	1
	p017	PLAC	1d	Neut	Neut_24	1
	p017	PLAC	1d	Neut	Neut_25	0
	p017	PLAC	1d	Neut	Neut_26	1
	p017	PLAC	1d	Neut	Neut_27	1
	p017	PLAC	1d	Neut	Neut_28	0
	p017	PLAC	1d	Neut	Neut_29	1
	p017	PLAC	1d	Neut	Neut_30	1
	p018	PLAC	1d	Neg	Neg_01	1
	p018	PLAC	1d	Neg	Neg_02	1
	p018	PLAC	1d	Neg	Neg_03	0
	p018	PLAC	1d	Neg	Neg_04	0
	p018	PLAC	1d	Neg	Neg_05	0
	p018	PLAC	1d	Neg	Neg_06	1
	p018	PLAC	1d	Neg	Neg_07	1
	p018	PLAC	1d	Neg	Neg_08	1
	p018	PLAC	1d	Neg	Neg_09	0
	p018	PLAC	1d	Neg	Neg_10	0
	p018	PLAC	1d	Neg	Neg_11	1
	p018	PLAC	1d	Neg	Neg_12	0
	p018	PLAC	1d	Neg	Neg_13	0
	p018	PLAC	1d	Neg	Neg_14	0
	p018	PLAC	1d	Neg	Neg_15	1
	p018	PLAC	1d	Neg	Neg_16	0
	p018	PLAC	1d	Neg	Neg_17	1
	p018	PLAC	1d	Neg	Neg_18	0
	p018	PLAC	1d	Neg	Neg_19	0
	p018	PLAC	1d	Neg	Neg_20	1
	p018	PLAC	1d	Neg	Neg_21	0
	p018	PLAC	1d	Neg	Neg_22	0
	p018	PLAC	1d	Neg	Neg_23	1
	p018	PLAC	1d	Neg	Neg_24	0
	p018	PLAC	1d	Neg	Neg_25	0
	p018	PLAC	1d	Neg	Neg_26	1
	p018	PLAC	1d	Neg	Neg_27	0
	p018	PLAC	1d	Neg	Neg_28	1
	p018	PLAC	1d	Neg	Neg_29	1
	p018	PLAC	1d	Neg	Neg_30	0
	p018	PLAC	1d	Neut	Neut_01	0
	p018	PLAC	1d	Neut	Neut_02	0
	p018	PLAC	1d	Neut	Neut_03	0
	p018	PLAC	1d	Neut	Neut_04	0
	p018	PLAC	1d	Neut	Neut_05	0
	p018	PLAC	1d	Neut	Neut_06	1
	p018	PLAC	1d	Neut	Neut_07	0
	p018	PLAC	1d	Neut	Neut_08	0
	p018	PLAC	1d	Neut	Neut_09	1
	p018	PLAC	1d	Neut	Neut_10	0
	p018	PLAC	1d	Neut	Neut_11	0
	p018	PLAC	1d	Neut	Neut_12	0
	p018	PLAC	1d	Neut	Neut_13	0
	p018	PLAC	1d	Neut	Neut_14	0
	p018	PLAC	1d	Neut	Neut_15	0
	p018	PLAC	1d	Neut	Neut_16	0
	p018	PLAC	1d	Neut	Neut_17	0
	p018	PLAC	1d	Neut	Neut_18	0
	p018	PLAC	1d	Neut	Neut_19	1
	p018	PLAC	1d	Neut	Neut_20	0
	p018	PLAC	1d	Neut	Neut_21	0
	p018	PLAC	1d	Neut	Neut_22	0
	p018	PLAC	1d	Neut	Neut_23	0
	p018	PLAC	1d	Neut	Neut_24	0
	p018	PLAC	1d	Neut	Neut_25	1
	p018	PLAC	1d	Neut	Neut_26	0
	p018	PLAC	1d	Neut	Neut_27	0
	p018	PLAC	1d	Neut	Neut_28	0
	p018	PLAC	1d	Neut	Neut_29	0
	p018	PLAC	1d	Neut	Neut_30	0
	p019	PLAC	28d	Neg	Neg_01	1
	p019	PLAC	28d	Neg	Neg_02	0
	p019	PLAC	28d	Neg	Neg_03	0
	p019	PLAC	28d	Neg	Neg_04	1
	p019	PLAC	28d	Neg	Neg_05	0
	p019	PLAC	28d	Neg	Neg_06	1
	p019	PLAC	28d	Neg	Neg_07	1
	p019	PLAC	28d	Neg	Neg_08	1
	p019	PLAC	28d	Neg	Neg_09	0
	p019	PLAC	28d	Neg	Neg_10	0
	p019	PLAC	28d	Neg	Neg_11	0
	p019	PLAC	28d	Neg	Neg_12	0
	p019	PLAC	28d	Neg	Neg_13	1
	p019	PLAC	28d	Neg	Neg_14	1
	p019	PLAC	28d	Neg	Neg_15	0
	p019	PLAC	28d	Neg	Neg_16	1
	p019	PLAC	28d	Neg	Neg_17	1
	p019	PLAC	28d	Neg	Neg_18	1
	p019	PLAC	28d	Neg	Neg_19	0
	p019	PLAC	28d	Neg	Neg_20	0
	p019	PLAC	28d	Neg	Neg_21	0
	p019	PLAC	28d	Neg	Neg_22	1
	p019	PLAC	28d	Neg	Neg_23	1
	p019	PLAC	28d	Neg	Neg_24	1
	p019	PLAC	28d	Neg	Neg_25	0
	p019	PLAC	28d	Neg	Neg_26	1
	p019	PLAC	28d	Neg	Neg_27	1
	p019	PLAC	28d	Neg	Neg_28	1
	p019	PLAC	28d	Neg	Neg_29	0
	p019	PLAC	28d	Neg	Neg_30	0
	p019	PLAC	28d	Neut	Neut_01	0
	p019	PLAC	28d	Neut	Neut_02	0
	p019	PLAC	28d	Neut	Neut_03	0
	p019	PLAC	28d	Neut	Neut_04	0
	p019	PLAC	28d	Neut	Neut_05	1
	p019	PLAC	28d	Neut	Neut_06	0
	p019	PLAC	28d	Neut	Neut_07	0
	p019	PLAC	28d	Neut	Neut_08	0
	p019	PLAC	28d	Neut	Neut_09	0
	p019	PLAC	28d	Neut	Neut_10	1
	p019	PLAC	28d	Neut	Neut_11	1
	p019	PLAC	28d	Neut	Neut_12	1
	p019	PLAC	28d	Neut	Neut_13	1
	p019	PLAC	28d	Neut	Neut_14	0
	p019	PLAC	28d	Neut	Neut_15	0
	p019	PLAC	28d	Neut	Neut_16	1
	p019	PLAC	28d	Neut	Neut_17	0
	p019	PLAC	28d	Neut	Neut_18	0
	p019	PLAC	28d	Neut	Neut_19	0
	p019	PLAC	28d	Neut	Neut_20	0
	p019	PLAC	28d	Neut	Neut_21	1
	p019	PLAC	28d	Neut	Neut_22	0
	p019	PLAC	28d	Neut	Neut_23	0
	p019	PLAC	28d	Neut	Neut_24	0
	p019	PLAC	28d	Neut	Neut_25	0
	p019	PLAC	28d	Neut	Neut_26	1
	p019	PLAC	28d	Neut	Neut_27	0
	p019	PLAC	28d	Neut	Neut_28	0
	p019	PLAC	28d	Neut	Neut_29	1
	p019	PLAC	28d	Neut	Neut_30	1
	p020	PLAC	28d	Neg	Neg_01	1
	p020	PLAC	28d	Neg	Neg_02	0
	p020	PLAC	28d	Neg	Neg_03	0
	p020	PLAC	28d	Neg	Neg_04	0
	p020	PLAC	28d	Neg	Neg_05	0
	p020	PLAC	28d	Neg	Neg_06	1
	p020	PLAC	28d	Neg	Neg_07	0
	p020	PLAC	28d	Neg	Neg_08	1
	p020	PLAC	28d	Neg	Neg_09	1
	p020	PLAC	28d	Neg	Neg_10	0
	p020	PLAC	28d	Neg	Neg_11	0
	p020	PLAC	28d	Neg	Neg_12	1
	p020	PLAC	28d	Neg	Neg_13	0
	p020	PLAC	28d	Neg	Neg_14	0
	p020	PLAC	28d	Neg	Neg_15	0
	p020	PLAC	28d	Neg	Neg_16	0
	p020	PLAC	28d	Neg	Neg_17	1
	p020	PLAC	28d	Neg	Neg_18	1
	p020	PLAC	28d	Neg	Neg_19	0
	p020	PLAC	28d	Neg	Neg_20	1
	p020	PLAC	28d	Neg	Neg_21	0
	p020	PLAC	28d	Neg	Neg_22	0
	p020	PLAC	28d	Neg	Neg_23	1
	p020	PLAC	28d	Neg	Neg_24	1
	p020	PLAC	28d	Neg	Neg_25	1
	p020	PLAC	28d	Neg	Neg_26	1
	p020	PLAC	28d	Neg	Neg_27	0
	p020	PLAC	28d	Neg	Neg_28	0
	p020	PLAC	28d	Neg	Neg_29	1
	p020	PLAC	28d	Neg	Neg_30	0
	p020	PLAC	28d	Neut	Neut_01	1
	p020	PLAC	28d	Neut	Neut_02	0
	p020	PLAC	28d	Neut	Neut_03	0
	p020	PLAC	28d	Neut	Neut_04	0
	p020	PLAC	28d	Neut	Neut_05	0
	p020	PLAC	28d	Neut	Neut_06	0
	p020	PLAC	28d	Neut	Neut_07	0
	p020	PLAC	28d	Neut	Neut_08	0
	p020	PLAC	28d	Neut	Neut_09	0
	p020	PLAC	28d	Neut	Neut_10	0
	p020	PLAC	28d	Neut	Neut_11	0
	p020	PLAC	28d	Neut	Neut_12	0
	p020	PLAC	28d	Neut	Neut_13	0
	p020	PLAC	28d	Neut	Neut_14	0
	p020	PLAC	28d	Neut	Neut_15	0
	p020	PLAC	28d	Neut	Neut_16	0
	p020	PLAC	28d	Neut	Neut_17	0
	p020	PLAC	28d	Neut	Neut_18	1
	p020	PLAC	28d	Neut	Neut_19	0
	p020	PLAC	28d	Neut	Neut_20	0
	p020	PLAC	28d	Neut	Neut_21	0
	p020	PLAC	28d	Neut	Neut_22	1
	p020	PLAC	28d	Neut	Neut_23	1
	p020	PLAC	28d	Neut	Neut_24	0
	p020	PLAC	28d	Neut	Neut_25	1
	p020	PLAC	28d	Neut	Neut_26	1
	p020	PLAC	28d	Neut	Neut_27	0
	p020	PLAC	28d	Neut	Neut_28	0
	p020	PLAC	28d	Neut	Neut_29	0
	p020	PLAC	28d	Neut	Neut_30	0
	p021	YOH	1d	Neg	Neg_01	1
	p021	YOH	1d	Neg	Neg_02	0
	p021	YOH	1d	Neg	Neg_03	1
	p021	YOH	1d	Neg	Neg_04	1
	p021	YOH	1d	Neg	Neg_05	1
	p021	YOH	1d	Neg	Neg_06	0
	p021	YOH	1d	Neg	Neg_07	0
	p021	YOH	1d	Neg	Neg_08	1
	p021	YOH	1d	Neg	Neg_09	1
	p021	YOH	1d	Neg	Neg_10	1
	p021	YOH	1d	Neg	Neg_11	0
	p021	YOH	1d	Neg	Neg_12	1
	p021	YOH	1d	Neg	Neg_13	0
	p021	YOH	1d	Neg	Neg_14	0
	p021	YOH	1d	Neg	Neg_15	1
	p021	YOH	1d	Neg	Neg_16	1
	p021	YOH	1d	Neg	Neg_17	1
	p021	YOH	1d	Neg	Neg_18	1
	p021	YOH	1d	Neg	Neg_19	1
	p021	YOH	1d	Neg	Neg_20	0
	p021	YOH	1d	Neg	Neg_21	1
	p021	YOH	1d	Neg	Neg_22	1
	p021	YOH	1d	Neg	Neg_23	0
	p021	YOH	1d	Neg	Neg_24	1
	p021	YOH	1d	Neg	Neg_25	0
	p021	YOH	1d	Neg	Neg_26	1
	p021	YOH	1d	Neg	Neg_27	0
	p021	YOH	1d	Neg	Neg_28	1
	p021	YOH	1d	Neg	Neg_29	1
	p021	YOH	1d	Neg	Neg_30	0
	p021	YOH	1d	Neut	Neut_01	0
	p021	YOH	1d	Neut	Neut_02	0
	p021	YOH	1d	Neut	Neut_03	1
	p021	YOH	1d	Neut	Neut_04	0
	p021	YOH	1d	Neut	Neut_05	1
	p021	YOH	1d	Neut	Neut_06	1
	p021	YOH	1d	Neut	Neut_07	0
	p021	YOH	1d	Neut	Neut_08	0
	p021	YOH	1d	Neut	Neut_09	0
	p021	YOH	1d	Neut	Neut_10	0
	p021	YOH	1d	Neut	Neut_11	1
	p021	YOH	1d	Neut	Neut_12	1
	p021	YOH	1d	Neut	Neut_13	0
	p021	YOH	1d	Neut	Neut_14	0
	p021	YOH	1d	Neut	Neut_15	1
	p021	YOH	1d	Neut	Neut_16	0
	p021	YOH	1d	Neut	Neut_17	1
	p021	YOH	1d	Neut	Neut_18	1
	p021	YOH	1d	Neut	Neut_19	1
	p021	YOH	1d	Neut	Neut_20	1
	p021	YOH	1d	Neut	Neut_21	0
	p021	YOH	1d	Neut	Neut_22	0
	p021	YOH	1d	Neut	Neut_23	0
	p021	YOH	1d	Neut	Neut_24	0
	p021	YOH	1d	Neut	Neut_25	1
	p021	YOH	1d	Neut	Neut_26	0
	p021	YOH	1d	Neut	Neut_27	1
	p021	YOH	1d	Neut	Neut_28	0
	p021	YOH	1d	Neut	Neut_29	1
	p021	YOH	1d	Neut	Neut_30	0
	p022	YOH	1d	Neg	Neg_01	1
	p022	YOH	1d	Neg	Neg_02	1
	p022	YOH	1d	Neg	Neg_03	1
	p022	YOH	1d	Neg	Neg_04	1
	p022	YOH	1d	Neg	Neg_05	1
	p022	YOH	1d	Neg	Neg_06	0
	p022	YOH	1d	Neg	Neg_07	1
	p022	YOH	1d	Neg	Neg_08	1
	p022	YOH	1d	Neg	Neg_09	0
	p022	YOH	1d	Neg	Neg_10	1
	p022	YOH	1d	Neg	Neg_11	1
	p022	YOH	1d	Neg	Neg_12	1
	p022	YOH	1d	Neg	Neg_13	1
	p022	YOH	1d	Neg	Neg_14	1
	p022	YOH	1d	Neg	Neg_15	1
	p022	YOH	1d	Neg	Neg_16	1
	p022	YOH	1d	Neg	Neg_17	1
	p022	YOH	1d	Neg	Neg_18	0
	p022	YOH	1d	Neg	Neg_19	1
	p022	YOH	1d	Neg	Neg_20	1
	p022	YOH	1d	Neg	Neg_21	1
	p022	YOH	1d	Neg	Neg_22	1
	p022	YOH	1d	Neg	Neg_23	1
	p022	YOH	1d	Neg	Neg_24	1
	p022	YOH	1d	Neg	Neg_25	0
	p022	YOH	1d	Neg	Neg_26	1
	p022	YOH	1d	Neg	Neg_27	1
	p022	YOH	1d	Neg	Neg_28	1
	p022	YOH	1d	Neg	Neg_29	1
	p022	YOH	1d	Neg	Neg_30	1
	p022	YOH	1d	Neut	Neut_01	1
	p022	YOH	1d	Neut	Neut_02	1
	p022	YOH	1d	Neut	Neut_03	1
	p022	YOH	1d	Neut	Neut_04	1
	p022	YOH	1d	Neut	Neut_05	1
	p022	YOH	1d	Neut	Neut_06	1
	p022	YOH	1d	Neut	Neut_07	1
	p022	YOH	1d	Neut	Neut_08	1
	p022	YOH	1d	Neut	Neut_09	1
	p022	YOH	1d	Neut	Neut_10	1
	p022	YOH	1d	Neut	Neut_11	1
	p022	YOH	1d	Neut	Neut_12	1
	p022	YOH	1d	Neut	Neut_13	1
	p022	YOH	1d	Neut	Neut_14	1
	p022	YOH	1d	Neut	Neut_15	1
	p022	YOH	1d	Neut	Neut_16	0
	p022	YOH	1d	Neut	Neut_17	1
	p022	YOH	1d	Neut	Neut_18	1
	p022	YOH	1d	Neut	Neut_19	0
	p022	YOH	1d	Neut	Neut_20	1
	p022	YOH	1d	Neut	Neut_21	1
	p022	YOH	1d	Neut	Neut_22	1
	p022	YOH	1d	Neut	Neut_23	1
	p022	YOH	1d	Neut	Neut_24	1
	p022	YOH	1d	Neut	Neut_25	0
	p022	YOH	1d	Neut	Neut_26	1
	p022	YOH	1d	Neut	Neut_27	1
	p022	YOH	1d	Neut	Neut_28	0
	p022	YOH	1d	Neut	Neut_29	0
	p022	YOH	1d	Neut	Neut_30	1
	p023	YOH	28d	Neg	Neg_01	1
	p023	YOH	28d	Neg	Neg_02	1
	p023	YOH	28d	Neg	Neg_03	1
	p023	YOH	28d	Neg	Neg_04	1
	p023	YOH	28d	Neg	Neg_05	1
	p023	YOH	28d	Neg	Neg_06	1
	p023	YOH	28d	Neg	Neg_07	1
	p023	YOH	28d	Neg	Neg_08	1
	p023	YOH	28d	Neg	Neg_09	1
	p023	YOH	28d	Neg	Neg_10	0
	p023	YOH	28d	Neg	Neg_11	1
	p023	YOH	28d	Neg	Neg_12	1
	p023	YOH	28d	Neg	Neg_13	1
	p023	YOH	28d	Neg	Neg_14	1
	p023	YOH	28d	Neg	Neg_15	1
	p023	YOH	28d	Neg	Neg_16	0
	p023	YOH	28d	Neg	Neg_17	1
	p023	YOH	28d	Neg	Neg_18	0
	p023	YOH	28d	Neg	Neg_19	0
	p023	YOH	28d	Neg	Neg_20	1
	p023	YOH	28d	Neg	Neg_21	1
	p023	YOH	28d	Neg	Neg_22	0
	p023	YOH	28d	Neg	Neg_23	1
	p023	YOH	28d	Neg	Neg_24	1
	p023	YOH	28d	Neg	Neg_25	0
	p023	YOH	28d	Neg	Neg_26	1
	p023	YOH	28d	Neg	Neg_27	1
	p023	YOH	28d	Neg	Neg_28	0
	p023	YOH	28d	Neg	Neg_29	1
	p023	YOH	28d	Neg	Neg_30	0
	p023	YOH	28d	Neut	Neut_01	0
	p023	YOH	28d	Neut	Neut_02	1
	p023	YOH	28d	Neut	Neut_03	1
	p023	YOH	28d	Neut	Neut_04	0
	p023	YOH	28d	Neut	Neut_05	1
	p023	YOH	28d	Neut	Neut_06	1
	p023	YOH	28d	Neut	Neut_07	1
	p023	YOH	28d	Neut	Neut_08	1
	p023	YOH	28d	Neut	Neut_09	1
	p023	YOH	28d	Neut	Neut_10	1
	p023	YOH	28d	Neut	Neut_11	1
	p023	YOH	28d	Neut	Neut_12	1
	p023	YOH	28d	Neut	Neut_13	1
	p023	YOH	28d	Neut	Neut_14	1
	p023	YOH	28d	Neut	Neut_15	0
	p023	YOH	28d	Neut	Neut_16	0
	p023	YOH	28d	Neut	Neut_17	0
	p023	YOH	28d	Neut	Neut_18	0
	p023	YOH	28d	Neut	Neut_19	1
	p023	YOH	28d	Neut	Neut_20	1
	p023	YOH	28d	Neut	Neut_21	1
	p023	YOH	28d	Neut	Neut_22	1
	p023	YOH	28d	Neut	Neut_23	0
	p023	YOH	28d	Neut	Neut_24	0
	p023	YOH	28d	Neut	Neut_25	1
	p023	YOH	28d	Neut	Neut_26	0
	p023	YOH	28d	Neut	Neut_27	1
	p023	YOH	28d	Neut	Neut_28	0
	p023	YOH	28d	Neut	Neut_29	0
	p023	YOH	28d	Neut	Neut_30	1
	p024	YOH	28d	Neg	Neg_01	1
	p024	YOH	28d	Neg	Neg_02	1
	p024	YOH	28d	Neg	Neg_03	1
	p024	YOH	28d	Neg	Neg_04	1
	p024	YOH	28d	Neg	Neg_05	1
	p024	YOH	28d	Neg	Neg_06	1
	p024	YOH	28d	Neg	Neg_07	1
	p024	YOH	28d	Neg	Neg_08	1
	p024	YOH	28d	Neg	Neg_09	0
	p024	YOH	28d	Neg	Neg_10	1
	p024	YOH	28d	Neg	Neg_11	1
	p024	YOH	28d	Neg	Neg_12	1
	p024	YOH	28d	Neg	Neg_13	1
	p024	YOH	28d	Neg	Neg_14	1
	p024	YOH	28d	Neg	Neg_15	1
	p024	YOH	28d	Neg	Neg_16	1
	p024	YOH	28d	Neg	Neg_17	1
	p024	YOH	28d	Neg	Neg_18	1
	p024	YOH	28d	Neg	Neg_19	0
	p024	YOH	28d	Neg	Neg_20	1
	p024	YOH	28d	Neg	Neg_21	1
	p024	YOH	28d	Neg	Neg_22	1
	p024	YOH	28d	Neg	Neg_23	1
	p024	YOH	28d	Neg	Neg_24	1
	p024	YOH	28d	Neg	Neg_25	0
	p024	YOH	28d	Neg	Neg_26	1
	p024	YOH	28d	Neg	Neg_27	0
	p024	YOH	28d	Neg	Neg_28	1
	p024	YOH	28d	Neg	Neg_29	1
	p024	YOH	28d	Neg	Neg_30	1
	p024	YOH	28d	Neut	Neut_01	1
	p024	YOH	28d	Neut	Neut_02	1
	p024	YOH	28d	Neut	Neut_03	0
	p024	YOH	28d	Neut	Neut_04	1
	p024	YOH	28d	Neut	Neut_05	0
	p024	YOH	28d	Neut	Neut_06	1
	p024	YOH	28d	Neut	Neut_07	1
	p024	YOH	28d	Neut	Neut_08	0
	p024	YOH	28d	Neut	Neut_09	1
	p024	YOH	28d	Neut	Neut_10	1
	p024	YOH	28d	Neut	Neut_11	0
	p024	YOH	28d	Neut	Neut_12	0
	p024	YOH	28d	Neut	Neut_13	1
	p024	YOH	28d	Neut	Neut_14	0
	p024	YOH	28d	Neut	Neut_15	0
	p024	YOH	28d	Neut	Neut_16	1
	p024	YOH	28d	Neut	Neut_17	0
	p024	YOH	28d	Neut	Neut_18	1
	p024	YOH	28d	Neut	Neut_19	0
	p024	YOH	28d	Neut	Neut_20	1
	p024	YOH	28d	Neut	Neut_21	1
	p024	YOH	28d	Neut	Neut_22	0
	p024	YOH	28d	Neut	Neut_23	1
	p024	YOH	28d	Neut	Neut_24	0
	p024	YOH	28d	Neut	Neut_25	1
	p024	YOH	28d	Neut	Neut_26	1
	p024	YOH	28d	Neut	Neut_27	0
	p024	YOH	28d	Neut	Neut_28	0
	p024	YOH	28d	Neut	Neut_29	1
	p024	YOH	28d	Neut	Neut_30	1
	p025	PLAC	1d	Neg	Neg_01	1
	p025	PLAC	1d	Neg	Neg_02	1
	p025	PLAC	1d	Neg	Neg_03	1
	p025	PLAC	1d	Neg	Neg_04	1
	p025	PLAC	1d	Neg	Neg_05	1
	p025	PLAC	1d	Neg	Neg_06	1
	p025	PLAC	1d	Neg	Neg_07	1
	p025	PLAC	1d	Neg	Neg_08	1
	p025	PLAC	1d	Neg	Neg_09	1
	p025	PLAC	1d	Neg	Neg_10	1
	p025	PLAC	1d	Neg	Neg_11	1
	p025	PLAC	1d	Neg	Neg_12	1
	p025	PLAC	1d	Neg	Neg_13	1
	p025	PLAC	1d	Neg	Neg_14	1
	p025	PLAC	1d	Neg	Neg_15	1
	p025	PLAC	1d	Neg	Neg_16	1
	p025	PLAC	1d	Neg	Neg_17	1
	p025	PLAC	1d	Neg	Neg_18	1
	p025	PLAC	1d	Neg	Neg_19	1
	p025	PLAC	1d	Neg	Neg_20	1
	p025	PLAC	1d	Neg	Neg_21	1
	p025	PLAC	1d	Neg	Neg_22	1
	p025	PLAC	1d	Neg	Neg_23	1
	p025	PLAC	1d	Neg	Neg_24	1
	p025	PLAC	1d	Neg	Neg_25	1
	p025	PLAC	1d	Neg	Neg_26	1
	p025	PLAC	1d	Neg	Neg_27	1
	p025	PLAC	1d	Neg	Neg_28	1
	p025	PLAC	1d	Neg	Neg_29	1
	p025	PLAC	1d	Neg	Neg_30	0
	p025	PLAC	1d	Neut	Neut_01	1
	p025	PLAC	1d	Neut	Neut_02	1
	p025	PLAC	1d	Neut	Neut_03	1
	p025	PLAC	1d	Neut	Neut_04	1
	p025	PLAC	1d	Neut	Neut_05	1
	p025	PLAC	1d	Neut	Neut_06	1
	p025	PLAC	1d	Neut	Neut_07	1
	p025	PLAC	1d	Neut	Neut_08	1
	p025	PLAC	1d	Neut	Neut_09	1
	p025	PLAC	1d	Neut	Neut_10	1
	p025	PLAC	1d	Neut	Neut_11	1
	p025	PLAC	1d	Neut	Neut_12	1
	p025	PLAC	1d	Neut	Neut_13	1
	p025	PLAC	1d	Neut	Neut_14	1
	p025	PLAC	1d	Neut	Neut_15	1
	p025	PLAC	1d	Neut	Neut_16	0
	p025	PLAC	1d	Neut	Neut_17	1
	p025	PLAC	1d	Neut	Neut_18	1
	p025	PLAC	1d	Neut	Neut_19	1
	p025	PLAC	1d	Neut	Neut_20	1
	p025	PLAC	1d	Neut	Neut_21	1
	p025	PLAC	1d	Neut	Neut_22	1
	p025	PLAC	1d	Neut	Neut_23	1
	p025	PLAC	1d	Neut	Neut_24	1
	p025	PLAC	1d	Neut	Neut_25	1
	p025	PLAC	1d	Neut	Neut_26	1
	p025	PLAC	1d	Neut	Neut_27	1
	p025	PLAC	1d	Neut	Neut_28	1
	p025	PLAC	1d	Neut	Neut_29	1
	p025	PLAC	1d	Neut	Neut_30	1
	p026	PLAC	1d	Neg	Neg_01	0
	p026	PLAC	1d	Neg	Neg_02	0
	p026	PLAC	1d	Neg	Neg_03	1
	p026	PLAC	1d	Neg	Neg_04	0
	p026	PLAC	1d	Neg	Neg_05	1
	p026	PLAC	1d	Neg	Neg_06	0
	p026	PLAC	1d	Neg	Neg_07	1
	p026	PLAC	1d	Neg	Neg_08	0
	p026	PLAC	1d	Neg	Neg_09	1
	p026	PLAC	1d	Neg	Neg_10	0
	p026	PLAC	1d	Neg	Neg_11	0
	p026	PLAC	1d	Neg	Neg_12	1
	p026	PLAC	1d	Neg	Neg_13	1
	p026	PLAC	1d	Neg	Neg_14	1
	p026	PLAC	1d	Neg	Neg_15	1
	p026	PLAC	1d	Neg	Neg_16	1
	p026	PLAC	1d	Neg	Neg_17	1
	p026	PLAC	1d	Neg	Neg_18	0
	p026	PLAC	1d	Neg	Neg_19	0
	p026	PLAC	1d	Neg	Neg_20	0
	p026	PLAC	1d	Neg	Neg_21	0
	p026	PLAC	1d	Neg	Neg_22	0
	p026	PLAC	1d	Neg	Neg_23	1
	p026	PLAC	1d	Neg	Neg_24	0
	p026	PLAC	1d	Neg	Neg_25	1
	p026	PLAC	1d	Neg	Neg_26	1
	p026	PLAC	1d	Neg	Neg_27	0
	p026	PLAC	1d	Neg	Neg_28	0
	p026	PLAC	1d	Neg	Neg_29	1
	p026	PLAC	1d	Neg	Neg_30	1
	p026	PLAC	1d	Neut	Neut_01	1
	p026	PLAC	1d	Neut	Neut_02	0
	p026	PLAC	1d	Neut	Neut_03	1
	p026	PLAC	1d	Neut	Neut_04	1
	p026	PLAC	1d	Neut	Neut_05	0
	p026	PLAC	1d	Neut	Neut_06	1
	p026	PLAC	1d	Neut	Neut_07	1
	p026	PLAC	1d	Neut	Neut_08	0
	p026	PLAC	1d	Neut	Neut_09	1
	p026	PLAC	1d	Neut	Neut_10	0
	p026	PLAC	1d	Neut	Neut_11	1
	p026	PLAC	1d	Neut	Neut_12	1
	p026	PLAC	1d	Neut	Neut_13	0
	p026	PLAC	1d	Neut	Neut_14	0
	p026	PLAC	1d	Neut	Neut_15	0
	p026	PLAC	1d	Neut	Neut_16	1
	p026	PLAC	1d	Neut	Neut_17	1
	p026	PLAC	1d	Neut	Neut_18	0
	p026	PLAC	1d	Neut	Neut_19	0
	p026	PLAC	1d	Neut	Neut_20	0
	p026	PLAC	1d	Neut	Neut_21	0
	p026	PLAC	1d	Neut	Neut_22	0
	p026	PLAC	1d	Neut	Neut_23	0
	p026	PLAC	1d	Neut	Neut_24	0
	p026	PLAC	1d	Neut	Neut_25	1
	p026	PLAC	1d	Neut	Neut_26	1
	p026	PLAC	1d	Neut	Neut_27	1
	p026	PLAC	1d	Neut	Neut_28	0
	p026	PLAC	1d	Neut	Neut_29	0
	p026	PLAC	1d	Neut	Neut_30	1
	p027	PLAC	28d	Neg	Neg_01	1
	p027	PLAC	28d	Neg	Neg_02	1
	p027	PLAC	28d	Neg	Neg_03	1
	p027	PLAC	28d	Neg	Neg_04	0
	p027	PLAC	28d	Neg	Neg_05	1
	p027	PLAC	28d	Neg	Neg_06	1
	p027	PLAC	28d	Neg	Neg_07	1
	p027	PLAC	28d	Neg	Neg_08	1
	p027	PLAC	28d	Neg	Neg_09	1
	p027	PLAC	28d	Neg	Neg_10	1
	p027	PLAC	28d	Neg	Neg_11	0
	p027	PLAC	28d	Neg	Neg_12	1
	p027	PLAC	28d	Neg	Neg_13	1
	p027	PLAC	28d	Neg	Neg_14	1
	p027	PLAC	28d	Neg	Neg_15	0
	p027	PLAC	28d	Neg	Neg_16	0
	p027	PLAC	28d	Neg	Neg_17	1
	p027	PLAC	28d	Neg	Neg_18	1
	p027	PLAC	28d	Neg	Neg_19	1
	p027	PLAC	28d	Neg	Neg_20	1
	p027	PLAC	28d	Neg	Neg_21	1
	p027	PLAC	28d	Neg	Neg_22	1
	p027	PLAC	28d	Neg	Neg_23	1
	p027	PLAC	28d	Neg	Neg_24	0
	p027	PLAC	28d	Neg	Neg_25	0
	p027	PLAC	28d	Neg	Neg_26	1
	p027	PLAC	28d	Neg	Neg_27	1
	p027	PLAC	28d	Neg	Neg_28	0
	p027	PLAC	28d	Neg	Neg_29	1
	p027	PLAC	28d	Neg	Neg_30	0
	p027	PLAC	28d	Neut	Neut_01	1
	p027	PLAC	28d	Neut	Neut_02	0
	p027	PLAC	28d	Neut	Neut_03	1
	p027	PLAC	28d	Neut	Neut_04	0
	p027	PLAC	28d	Neut	Neut_05	0
	p027	PLAC	28d	Neut	Neut_06	0
	p027	PLAC	28d	Neut	Neut_07	1
	p027	PLAC	28d	Neut	Neut_08	0
	p027	PLAC	28d	Neut	Neut_09	1
	p027	PLAC	28d	Neut	Neut_10	0
	p027	PLAC	28d	Neut	Neut_11	1
	p027	PLAC	28d	Neut	Neut_12	0
	p027	PLAC	28d	Neut	Neut_13	0
	p027	PLAC	28d	Neut	Neut_14	0
	p027	PLAC	28d	Neut	Neut_15	0
	p027	PLAC	28d	Neut	Neut_16	1
	p027	PLAC	28d	Neut	Neut_17	0
	p027	PLAC	28d	Neut	Neut_18	1
	p027	PLAC	28d	Neut	Neut_19	1
	p027	PLAC	28d	Neut	Neut_20	0
	p027	PLAC	28d	Neut	Neut_21	1
	p027	PLAC	28d	Neut	Neut_22	0
	p027	PLAC	28d	Neut	Neut_23	0
	p027	PLAC	28d	Neut	Neut_24	0
	p027	PLAC	28d	Neut	Neut_25	0
	p027	PLAC	28d	Neut	Neut_26	1
	p027	PLAC	28d	Neut	Neut_27	1
	p027	PLAC	28d	Neut	Neut_28	0
	p027	PLAC	28d	Neut	Neut_29	1
	p027	PLAC	28d	Neut	Neut_30	0
	p028	PLAC	28d	Neg	Neg_01	1
	p028	PLAC	28d	Neg	Neg_02	1
	p028	PLAC	28d	Neg	Neg_03	1
	p028	PLAC	28d	Neg	Neg_04	0
	p028	PLAC	28d	Neg	Neg_05	0
	p028	PLAC	28d	Neg	Neg_06	0
	p028	PLAC	28d	Neg	Neg_07	1
	p028	PLAC	28d	Neg	Neg_08	1
	p028	PLAC	28d	Neg	Neg_09	0
	p028	PLAC	28d	Neg	Neg_10	1
	p028	PLAC	28d	Neg	Neg_11	1
	p028	PLAC	28d	Neg	Neg_12	1
	p028	PLAC	28d	Neg	Neg_13	0
	p028	PLAC	28d	Neg	Neg_14	0
	p028	PLAC	28d	Neg	Neg_15	1
	p028	PLAC	28d	Neg	Neg_16	1
	p028	PLAC	28d	Neg	Neg_17	1
	p028	PLAC	28d	Neg	Neg_18	0
	p028	PLAC	28d	Neg	Neg_19	0
	p028	PLAC	28d	Neg	Neg_20	1
	p028	PLAC	28d	Neg	Neg_21	1
	p028	PLAC	28d	Neg	Neg_22	0
	p028	PLAC	28d	Neg	Neg_23	1
	p028	PLAC	28d	Neg	Neg_24	0
	p028	PLAC	28d	Neg	Neg_25	1
	p028	PLAC	28d	Neg	Neg_26	0
	p028	PLAC	28d	Neg	Neg_27	0
	p028	PLAC	28d	Neg	Neg_28	0
	p028	PLAC	28d	Neg	Neg_29	0
	p028	PLAC	28d	Neg	Neg_30	1
	p028	PLAC	28d	Neut	Neut_01	0
	p028	PLAC	28d	Neut	Neut_02	1
	p028	PLAC	28d	Neut	Neut_03	0
	p028	PLAC	28d	Neut	Neut_04	0
	p028	PLAC	28d	Neut	Neut_05	0
	p028	PLAC	28d	Neut	Neut_06	1
	p028	PLAC	28d	Neut	Neut_07	0
	p028	PLAC	28d	Neut	Neut_08	1
	p028	PLAC	28d	Neut	Neut_09	0
	p028	PLAC	28d	Neut	Neut_10	0
	p028	PLAC	28d	Neut	Neut_11	0
	p028	PLAC	28d	Neut	Neut_12	0
	p028	PLAC	28d	Neut	Neut_13	0
	p028	PLAC	28d	Neut	Neut_14	0
	p028	PLAC	28d	Neut	Neut_15	0
	p028	PLAC	28d	Neut	Neut_16	0
	p028	PLAC	28d	Neut	Neut_17	0
	p028	PLAC	28d	Neut	Neut_18	0
	p028	PLAC	28d	Neut	Neut_19	0
	p028	PLAC	28d	Neut	Neut_20	0
	p028	PLAC	28d	Neut	Neut_21	1
	p028	PLAC	28d	Neut	Neut_22	0
	p028	PLAC	28d	Neut	Neut_23	1
	p028	PLAC	28d	Neut	Neut_24	0
	p028	PLAC	28d	Neut	Neut_25	0
	p028	PLAC	28d	Neut	Neut_26	0
	p028	PLAC	28d	Neut	Neut_27	0
	p028	PLAC	28d	Neut	Neut_28	0
	p028	PLAC	28d	Neut	Neut_29	0
	p028	PLAC	28d	Neut	Neut_30	1
	p029	YOH	1d	Neg	Neg_01	1
	p029	YOH	1d	Neg	Neg_02	1
	p029	YOH	1d	Neg	Neg_03	1
	p029	YOH	1d	Neg	Neg_04	1
	p029	YOH	1d	Neg	Neg_05	1
	p029	YOH	1d	Neg	Neg_06	1
	p029	YOH	1d	Neg	Neg_07	1
	p029	YOH	1d	Neg	Neg_08	1
	p029	YOH	1d	Neg	Neg_09	1
	p029	YOH	1d	Neg	Neg_10	1
	p029	YOH	1d	Neg	Neg_11	1
	p029	YOH	1d	Neg	Neg_12	1
	p029	YOH	1d	Neg	Neg_13	1
	p029	YOH	1d	Neg	Neg_14	1
	p029	YOH	1d	Neg	Neg_15	1
	p029	YOH	1d	Neg	Neg_16	1
	p029	YOH	1d	Neg	Neg_17	1
	p029	YOH	1d	Neg	Neg_18	0
	p029	YOH	1d	Neg	Neg_19	1
	p029	YOH	1d	Neg	Neg_20	0
	p029	YOH	1d	Neg	Neg_21	1
	p029	YOH	1d	Neg	Neg_22	0
	p029	YOH	1d	Neg	Neg_23	1
	p029	YOH	1d	Neg	Neg_24	1
	p029	YOH	1d	Neg	Neg_25	1
	p029	YOH	1d	Neg	Neg_26	1
	p029	YOH	1d	Neg	Neg_27	1
	p029	YOH	1d	Neg	Neg_28	1
	p029	YOH	1d	Neg	Neg_29	0
	p029	YOH	1d	Neg	Neg_30	1
	p029	YOH	1d	Neut	Neut_01	1
	p029	YOH	1d	Neut	Neut_02	1
	p029	YOH	1d	Neut	Neut_03	1
	p029	YOH	1d	Neut	Neut_04	1
	p029	YOH	1d	Neut	Neut_05	0
	p029	YOH	1d	Neut	Neut_06	1
	p029	YOH	1d	Neut	Neut_07	0
	p029	YOH	1d	Neut	Neut_08	1
	p029	YOH	1d	Neut	Neut_09	1
	p029	YOH	1d	Neut	Neut_10	1
	p029	YOH	1d	Neut	Neut_11	1
	p029	YOH	1d	Neut	Neut_12	0
	p029	YOH	1d	Neut	Neut_13	1
	p029	YOH	1d	Neut	Neut_14	0
	p029	YOH	1d	Neut	Neut_15	0
	p029	YOH	1d	Neut	Neut_16	0
	p029	YOH	1d	Neut	Neut_17	0
	p029	YOH	1d	Neut	Neut_18	1
	p029	YOH	1d	Neut	Neut_19	0
	p029	YOH	1d	Neut	Neut_20	1
	p029	YOH	1d	Neut	Neut_21	1
	p029	YOH	1d	Neut	Neut_22	1
	p029	YOH	1d	Neut	Neut_23	0
	p029	YOH	1d	Neut	Neut_24	1
	p029	YOH	1d	Neut	Neut_25	1
	p029	YOH	1d	Neut	Neut_26	1
	p029	YOH	1d	Neut	Neut_27	1
	p029	YOH	1d	Neut	Neut_28	1
	p029	YOH	1d	Neut	Neut_29	1
	p029	YOH	1d	Neut	Neut_30	1
	p030	YOH	1d	Neg	Neg_01	1
	p030	YOH	1d	Neg	Neg_02	0
	p030	YOH	1d	Neg	Neg_03	0
	p030	YOH	1d	Neg	Neg_04	0
	p030	YOH	1d	Neg	Neg_05	0
	p030	YOH	1d	Neg	Neg_06	1
	p030	YOH	1d	Neg	Neg_07	1
	p030	YOH	1d	Neg	Neg_08	1
	p030	YOH	1d	Neg	Neg_09	0
	p030	YOH	1d	Neg	Neg_10	0
	p030	YOH	1d	Neg	Neg_11	1
	p030	YOH	1d	Neg	Neg_12	0
	p030	YOH	1d	Neg	Neg_13	1
	p030	YOH	1d	Neg	Neg_14	1
	p030	YOH	1d	Neg	Neg_15	1
	p030	YOH	1d	Neg	Neg_16	0
	p030	YOH	1d	Neg	Neg_17	1
	p030	YOH	1d	Neg	Neg_18	0
	p030	YOH	1d	Neg	Neg_19	0
	p030	YOH	1d	Neg	Neg_20	0
	p030	YOH	1d	Neg	Neg_21	0
	p030	YOH	1d	Neg	Neg_22	0
	p030	YOH	1d	Neg	Neg_23	1
	p030	YOH	1d	Neg	Neg_24	0
	p030	YOH	1d	Neg	Neg_25	1
	p030	YOH	1d	Neg	Neg_26	0
	p030	YOH	1d	Neg	Neg_27	1
	p030	YOH	1d	Neg	Neg_28	0
	p030	YOH	1d	Neg	Neg_29	1
	p030	YOH	1d	Neg	Neg_30	1
	p030	YOH	1d	Neut	Neut_01	1
	p030	YOH	1d	Neut	Neut_02	1
	p030	YOH	1d	Neut	Neut_03	0
	p030	YOH	1d	Neut	Neut_04	0
	p030	YOH	1d	Neut	Neut_05	0
	p030	YOH	1d	Neut	Neut_06	1
	p030	YOH	1d	Neut	Neut_07	0
	p030	YOH	1d	Neut	Neut_08	0
	p030	YOH	1d	Neut	Neut_09	0
	p030	YOH	1d	Neut	Neut_10	0
	p030	YOH	1d	Neut	Neut_11	0
	p030	YOH	1d	Neut	Neut_12	1
	p030	YOH	1d	Neut	Neut_13	0
	p030	YOH	1d	Neut	Neut_14	0
	p030	YOH	1d	Neut	Neut_15	0
	p030	YOH	1d	Neut	Neut_16	0
	p030	YOH	1d	Neut	Neut_17	0
	p030	YOH	1d	Neut	Neut_18	0
	p030	YOH	1d	Neut	Neut_19	0
	p030	YOH	1d	Neut	Neut_20	0
	p030	YOH	1d	Neut	Neut_21	1
	p030	YOH	1d	Neut	Neut_22	0
	p030	YOH	1d	Neut	Neut_23	0
	p030	YOH	1d	Neut	Neut_24	0
	p030	YOH	1d	Neut	Neut_25	1
	p030	YOH	1d	Neut	Neut_26	1
	p030	YOH	1d	Neut	Neut_27	0
	p030	YOH	1d	Neut	Neut_28	0
	p030	YOH	1d	Neut	Neut_29	0
	p030	YOH	1d	Neut	Neut_30	0
	p031	YOH	28d	Neg	Neg_01	0
	p031	YOH	28d	Neg	Neg_02	1
	p031	YOH	28d	Neg	Neg_03	1
	p031	YOH	28d	Neg	Neg_04	0
	p031	YOH	28d	Neg	Neg_05	0
	p031	YOH	28d	Neg	Neg_06	1
	p031	YOH	28d	Neg	Neg_07	0
	p031	YOH	28d	Neg	Neg_08	1
	p031	YOH	28d	Neg	Neg_09	1
	p031	YOH	28d	Neg	Neg_10	0
	p031	YOH	28d	Neg	Neg_11	1
	p031	YOH	28d	Neg	Neg_12	1
	p031	YOH	28d	Neg	Neg_13	0
	p031	YOH	28d	Neg	Neg_14	1
	p031	YOH	28d	Neg	Neg_15	1
	p031	YOH	28d	Neg	Neg_16	0
	p031	YOH	28d	Neg	Neg_17	0
	p031	YOH	28d	Neg	Neg_18	1
	p031	YOH	28d	Neg	Neg_19	1
	p031	YOH	28d	Neg	Neg_20	1
	p031	YOH	28d	Neg	Neg_21	1
	p031	YOH	28d	Neg	Neg_22	1
	p031	YOH	28d	Neg	Neg_23	1
	p031	YOH	28d	Neg	Neg_24	1
	p031	YOH	28d	Neg	Neg_25	0
	p031	YOH	28d	Neg	Neg_26	0
	p031	YOH	28d	Neg	Neg_27	0
	p031	YOH	28d	Neg	Neg_28	1
	p031	YOH	28d	Neg	Neg_29	1
	p031	YOH	28d	Neg	Neg_30	1
	p031	YOH	28d	Neut	Neut_01	1
	p031	YOH	28d	Neut	Neut_02	0
	p031	YOH	28d	Neut	Neut_03	0
	p031	YOH	28d	Neut	Neut_04	1
	p031	YOH	28d	Neut	Neut_05	0
	p031	YOH	28d	Neut	Neut_06	0
	p031	YOH	28d	Neut	Neut_07	0
	p031	YOH	28d	Neut	Neut_08	0
	p031	YOH	28d	Neut	Neut_09	1
	p031	YOH	28d	Neut	Neut_10	1
	p031	YOH	28d	Neut	Neut_11	1
	p031	YOH	28d	Neut	Neut_12	1
	p031	YOH	28d	Neut	Neut_13	1
	p031	YOH	28d	Neut	Neut_14	0
	p031	YOH	28d	Neut	Neut_15	0
	p031	YOH	28d	Neut	Neut_16	1
	p031	YOH	28d	Neut	Neut_17	1
	p031	YOH	28d	Neut	Neut_18	0
	p031	YOH	28d	Neut	Neut_19	1
	p031	YOH	28d	Neut	Neut_20	0
	p031	YOH	28d	Neut	Neut_21	1
	p031	YOH	28d	Neut	Neut_22	0
	p031	YOH	28d	Neut	Neut_23	0
	p031	YOH	28d	Neut	Neut_24	0
	p031	YOH	28d	Neut	Neut_25	1
	p031	YOH	28d	Neut	Neut_26	1
	p031	YOH	28d	Neut	Neut_27	0
	p031	YOH	28d	Neut	Neut_28	0
	p031	YOH	28d	Neut	Neut_29	0
	p031	YOH	28d	Neut	Neut_30	1
	p032	YOH	28d	Neg	Neg_01	1
	p032	YOH	28d	Neg	Neg_02	1
	p032	YOH	28d	Neg	Neg_03	0
	p032	YOH	28d	Neg	Neg_04	0
	p032	YOH	28d	Neg	Neg_05	1
	p032	YOH	28d	Neg	Neg_06	1
	p032	YOH	28d	Neg	Neg_07	0
	p032	YOH	28d	Neg	Neg_08	1
	p032	YOH	28d	Neg	Neg_09	1
	p032	YOH	28d	Neg	Neg_10	1
	p032	YOH	28d	Neg	Neg_11	1
	p032	YOH	28d	Neg	Neg_12	1
	p032	YOH	28d	Neg	Neg_13	1
	p032	YOH	28d	Neg	Neg_14	1
	p032	YOH	28d	Neg	Neg_15	1
	p032	YOH	28d	Neg	Neg_16	1
	p032	YOH	28d	Neg	Neg_17	1
	p032	YOH	28d	Neg	Neg_18	0
	p032	YOH	28d	Neg	Neg_19	1
	p032	YOH	28d	Neg	Neg_20	1
	p032	YOH	28d	Neg	Neg_21	0
	p032	YOH	28d	Neg	Neg_22	1
	p032	YOH	28d	Neg	Neg_23	1
	p032	YOH	28d	Neg	Neg_24	0
	p032	YOH	28d	Neg	Neg_25	1
	p032	YOH	28d	Neg	Neg_26	1
	p032	YOH	28d	Neg	Neg_27	1
	p032	YOH	28d	Neg	Neg_28	1
	p032	YOH	28d	Neg	Neg_29	1
	p032	YOH	28d	Neg	Neg_30	1
	p032	YOH	28d	Neut	Neut_01	1
	p032	YOH	28d	Neut	Neut_02	1
	p032	YOH	28d	Neut	Neut_03	1
	p032	YOH	28d	Neut	Neut_04	1
	p032	YOH	28d	Neut	Neut_05	0
	p032	YOH	28d	Neut	Neut_06	0
	p032	YOH	28d	Neut	Neut_07	0
	p032	YOH	28d	Neut	Neut_08	1
	p032	YOH	28d	Neut	Neut_09	1
	p032	YOH	28d	Neut	Neut_10	1
	p032	YOH	28d	Neut	Neut_11	1
	p032	YOH	28d	Neut	Neut_12	1
	p032	YOH	28d	Neut	Neut_13	1
	p032	YOH	28d	Neut	Neut_14	1
	p032	YOH	28d	Neut	Neut_15	0
	p032	YOH	28d	Neut	Neut_16	1
	p032	YOH	28d	Neut	Neut_17	1
	p032	YOH	28d	Neut	Neut_18	1
	p032	YOH	28d	Neut	Neut_19	1
	p032	YOH	28d	Neut	Neut_20	1
	p032	YOH	28d	Neut	Neut_21	0
	p032	YOH	28d	Neut	Neut_22	0
	p032	YOH	28d	Neut	Neut_23	0
	p032	YOH	28d	Neut	Neut_24	1
	p032	YOH	28d	Neut	Neut_25	1
	p032	YOH	28d	Neut	Neut_26	1
	p032	YOH	28d	Neut	Neut_27	1
	p032	YOH	28d	Neut	Neut_28	0
	p032	YOH	28d	Neut	Neut_29	1
	p032	YOH	28d	Neut	Neut_30	1
	p033	PLAC	1d	Neg	Neg_01	1
	p033	PLAC	1d	Neg	Neg_02	1
	p033	PLAC	1d	Neg	Neg_03	1
	p033	PLAC	1d	Neg	Neg_04	0
	p033	PLAC	1d	Neg	Neg_05	1
	p033	PLAC	1d	Neg	Neg_06	1
	p033	PLAC	1d	Neg	Neg_07	1
	p033	PLAC	1d	Neg	Neg_08	1
	p033	PLAC	1d	Neg	Neg_09	1
	p033	PLAC	1d	Neg	Neg_10	0
	p033	PLAC	1d	Neg	Neg_11	1
	p033	PLAC	1d	Neg	Neg_12	0
	p033	PLAC	1d	Neg	Neg_13	1
	p033	PLAC	1d	Neg	Neg_14	1
	p033	PLAC	1d	Neg	Neg_15	1
	p033	PLAC	1d	Neg	Neg_16	0
	p033	PLAC	1d	Neg	Neg_17	1
	p033	PLAC	1d	Neg	Neg_18	0
	p033	PLAC	1d	Neg	Neg_19	1
	p033	PLAC	1d	Neg	Neg_20	1
	p033	PLAC	1d	Neg	Neg_21	1
	p033	PLAC	1d	Neg	Neg_22	1
	p033	PLAC	1d	Neg	Neg_23	1
	p033	PLAC	1d	Neg	Neg_24	0
	p033	PLAC	1d	Neg	Neg_25	0
	p033	PLAC	1d	Neg	Neg_26	1
	p033	PLAC	1d	Neg	Neg_27	1
	p033	PLAC	1d	Neg	Neg_28	1
	p033	PLAC	1d	Neg	Neg_29	1
	p033	PLAC	1d	Neg	Neg_30	1
	p033	PLAC	1d	Neut	Neut_01	1
	p033	PLAC	1d	Neut	Neut_02	0
	p033	PLAC	1d	Neut	Neut_03	0
	p033	PLAC	1d	Neut	Neut_04	1
	p033	PLAC	1d	Neut	Neut_05	1
	p033	PLAC	1d	Neut	Neut_06	1
	p033	PLAC	1d	Neut	Neut_07	1
	p033	PLAC	1d	Neut	Neut_08	0
	p033	PLAC	1d	Neut	Neut_09	0
	p033	PLAC	1d	Neut	Neut_10	1
	p033	PLAC	1d	Neut	Neut_11	1
	p033	PLAC	1d	Neut	Neut_12	1
	p033	PLAC	1d	Neut	Neut_13	1
	p033	PLAC	1d	Neut	Neut_14	0
	p033	PLAC	1d	Neut	Neut_15	1
	p033	PLAC	1d	Neut	Neut_16	0
	p033	PLAC	1d	Neut	Neut_17	1
	p033	PLAC	1d	Neut	Neut_18	1
	p033	PLAC	1d	Neut	Neut_19	1
	p033	PLAC	1d	Neut	Neut_20	1
	p033	PLAC	1d	Neut	Neut_21	1
	p033	PLAC	1d	Neut	Neut_22	1
	p033	PLAC	1d	Neut	Neut_23	0
	p033	PLAC	1d	Neut	Neut_24	0
	p033	PLAC	1d	Neut	Neut_25	0
	p033	PLAC	1d	Neut	Neut_26	1
	p033	PLAC	1d	Neut	Neut_27	1
	p033	PLAC	1d	Neut	Neut_28	0
	p033	PLAC	1d	Neut	Neut_29	0
	p033	PLAC	1d	Neut	Neut_30	1
	p034	PLAC	1d	Neg	Neg_01	0
	p034	PLAC	1d	Neg	Neg_02	0
	p034	PLAC	1d	Neg	Neg_03	1
	p034	PLAC	1d	Neg	Neg_04	0
	p034	PLAC	1d	Neg	Neg_05	0
	p034	PLAC	1d	Neg	Neg_06	0
	p034	PLAC	1d	Neg	Neg_07	0
	p034	PLAC	1d	Neg	Neg_08	1
	p034	PLAC	1d	Neg	Neg_09	0
	p034	PLAC	1d	Neg	Neg_10	1
	p034	PLAC	1d	Neg	Neg_11	0
	p034	PLAC	1d	Neg	Neg_12	0
	p034	PLAC	1d	Neg	Neg_13	0
	p034	PLAC	1d	Neg	Neg_14	1
	p034	PLAC	1d	Neg	Neg_15	0
	p034	PLAC	1d	Neg	Neg_16	0
	p034	PLAC	1d	Neg	Neg_17	0
	p034	PLAC	1d	Neg	Neg_18	1
[truncated: 4,242 more rows]

## Sheet: SupplementaryFig2
Supplementary figure 2: Predicted memory performance during delayed recognition
	Name	drug	delay	dPrime_neutral	dPrime_negative		plot was created with the function plot_model of the package sjplot in R version 4.0.2 (see https://github.com/valentinakrenz/NorSysCons/code/analysis.R)
	p001	PLAC	1d	3.66783	3.62913
	p002	PLAC	1d	4.25609	3.96196
	p003	PLAC	28d	2.65245	3.09547
	p004	PLAC	28d	1.41743	2.08726
	p005	YOH	1d	3.96196	2.96967
	p006	YOH	1d	2.78264	3.62913
	p007	YOH	28d	2.94469	3.96196
	p008	YOH	28d	1.90448	2.67554
	p009	PLAC	1d	3.66783	3.11547
	p010	PLAC	1d	4.25609	4.25609
	p011	PLAC	28d	2.55877	2.65245
	p012	PLAC	28d	2.229	2.80134
	p013	YOH	1d	3.96196	3.96196
	p014	YOH	1d	2.96967	2.61186
	p015	YOH	28d	4.25609	3.96196
	p016	YOH	28d	2.45684	2.12401
	p017	PLAC	1d	2.65245	3.09547
	p018	PLAC	1d	2.67554	2.80134
	p019	PLAC	28d	2.2117	1.96015
	p020	PLAC	28d	2.04439	2.29594
	p021	YOH	1d	3.96196	4.25609
	p022	YOH	1d	4.25609	4.25609
	p023	YOH	28d	2.80134	3.09547
	p024	YOH	28d	2.96967	3.4096
	p025	PLAC	1d	3.96196	3.62913
	p026	PLAC	1d	3.62913	3.00217
	p027	PLAC	28d	2.96967	3.09547
	p028	PLAC	28d	1.16062	1.58057
	p029	YOH	1d	3.62913	3.96196
	p030	YOH	1d	2.96967	2.12401
	p031	YOH	28d	2.46874	3.09547
	p032	YOH	28d	3.96196	3.96196
	p033	PLAC	1d	3.62913	3.62913
	p034	PLAC	1d	2.24897	2.26464
	p035	PLAC	28d	1.09497	2.12317
	p036	PLAC	28d	2.00181	0.876273
	p037	YOH	1d	2.80134	3.11547
	p038	YOH	1d	2.34271	2.56183
	p039	YOH	28d	3.96196	3.96196
	p040	YOH	28d	2.229	2.61186
	p041	PLAC	1d	2.26464	2.39232
	p042	PLAC	1d	3.96196	3.96196
	p043	PLAC	28d	2.94469	2.24897
	p044	PLAC	28d	2.61186	2.80134
	p045	YOH	1d	4.25609	4.25609
	p046	YOH	1d	2.78264	2.94469
	p047	YOH	28d	2.78264	2.78264
	p048	YOH	28d	2.34271	1.7337
	p049	PLAC	1d	3.96196	3.62913
	p050	PLAC	1d	3.11547	2.07819
	p051	PLAC	28d	2.75097	3.62913
	p052	PLAC	28d	2.61186	3.23882
	p053	YOH	1d	2.46874	2.75097
	p054	YOH	1d	3.11547	2.78264
	p055	YOH	28d	3.62913	3.09547
	p056	YOH	28d	2.55877	3.62913
	p057	PLAC	1d	3.96196	3.96196
	p058	PLAC	1d	1.93484	3.11547
	p059	PLAC	28d	2.45684	2.24897
	p060	PLAC	28d	2.12317	2.24897
	p061	YOH	1d	3.335	3.00217
	p062	YOH	1d	4.25609	4.25609
	p063	YOH	28d	2.56183	2.94469
	p064	YOH	28d	2.96967	2.34271
	p065	PLAC	1d	3.23882	2.94469
	p066	PLAC	1d	3.96196	3.09547
	p067	PLAC	28d	3.62913	4.25609
	p068	PLAC	28d	2.65245	3.09547
	p069	YOH	1d	4.25609	3.96196
	p070	YOH	1d	2.22154	2.39232
	p071	YOH	28d	2.38139	2.55877
	p072	YOH	28d	1.56953	2.78264
	p073	PLAC	1d	3.96196	4.25609
	p074	PLAC	1d	3.96196	3.4096
	p075	PLAC	28d	3.335	3.62913
	p076	PLAC	28d	1.91757	2.67554
	p077	YOH	1d	3.66783	4.25609
	p078	YOH	1d	2.46851	3.23882
	p079	YOH	28d	3.96196	4.25609
	p080	YOH	28d	2.29594	2.29594
	p081	PLAC	1d	3.96196	3.96196
	p082	PLAC	1d	3.62913	3.23882
	p083	PLAC	28d	1.46455	1.59035
	p084	PLAC	28d	3.335	3.335
	p085	YOH	1d	1.71228	2.61186
	p086	YOH	1d	3.96196	3.66783
	p087	YOH	28d	2.56183	3.11547
	p088	YOH	28d	2.55877	2.65245
	p089	PLAC	1d	3.335	3.335
	p090	PLAC	1d	3.00217	4.25609
	p091	PLAC	28d	2.12401	2.12401
	p092	PLAC	28d	1.39815	2.12317
	p093	YOH	1d	3.96196	3.66783
	p094	YOH	1d	4.25609	3.96196
	p095	YOH	28d	2.85596	3.09547
	p096	YOH	28d	2.46874	2.56183
	p097	PLAC	1d	4.25609	3.62913
	p098	YOH	1d	3.62913	4.25609
	p099	YOH	28d	3.09547	3.4096
	p100	PLAC	28d	2.55877	3.23882
	p101	PLAC	1d	3.96196	2.94469
	p102	YOH	1d	0.811565	1.49182
	p103	YOH	28d	1.62225	1.14733
	p104	PLAC	28d	3.66783	4.25609

[truncated: 3 more sheets: SupplementaryFig3a_rightPanel, SupplementaryFig3b_rightPanel, SupplementaryTable1]
